# Supplementary material for: 9-(2-Ethyl­phenoxy­carbon­yl)-10-methyl­acridinium trifluoro­methane­sulfonate
Source: Acta Crystallogr Sect E Struct Rep Online. 2010 Mar 13;66(Pt 4):o826–7. doi: 10.1107/S1600536810008950 (PMC2984008; doi:10.1107/S1600536810008950)
Supplement: Supplementary file 1 [file e-66-0o826-sup1.cif]

##############################################################################
###                                                                        ###
###        Electronic paper (Acta Crystallographica Section E)             ###
###                                                                        ###
##############################################################################
#                                                                            #
# This CIF contains the data in a paper accepted for publication in Acta     #
# Crystallographica Section E. It conforms to the requirements of Notes      #
# for Authors for Section E, and has been peer reviewed under the auspices   #
# of the IUCr Commission on Journals.                                        #
#                                                                            #
# Full details of the Crystallographic Information File format               #
# are given in the paper "The Crystallographic Information File (CIF):       #
# a New Standard Archive File for Crystallography" by S. R. Hall, F. H.      #
# Allen and I. D. Brown [Acta Cryst. (1991), A47, 655-685].                  #
#                                                                            #
# The current version of the core CIF dictionary is obtainable from          #
# ftp://ftp.iucr.org/pub/cif_core.dic. The current version number is 2.4.    #
#                                                                            #
# Software is freely available for graphical display of the structure(s) in  #
# this CIF.  For information consult the CIF home page http://www.iucr.org/  #
# cif/home.html                                                              #
#                                                                            #
# This file may be used for bona fide research purposes within the           #
# scientific community so long as proper attribution is given to the journal # 
# article from which it was obtained.                                        #
#                                                                            #
##############################################################################
                                             
data_global
_audit_creation_method     'from SHELXL97 CIF and IUCr SHELXL97-template'
_journal_date_recd_electronic     2010-03-02
_journal_date_accepted     2010-03-09
_journal_name_full     'Acta Crystallographica, Section E'
_journal_year     2010
_journal_volume     66
_journal_issue      4
_journal_page_first     o826
_journal_page_last     o827
_journal_paper_category     QO
_journal_coeditor_code     NG2739
_publ_contact_author_name     'Prof Jerzy B\/la\.zejowski'
_publ_contact_author_address
;
Faculty of Chemistry
University of Gda\'nsk
J. Sobieskiego 18
80-952 Gda\'nsk
Poland
;
_publ_contact_author_email     bla@chem.univ.gda.pl
_publ_contact_author_fax     '+48 58 523 53 57'
_publ_contact_author_phone     '+48 58 523 53 31'
_publ_section_title
;
9-(2-Ethylphenoxycarbonyl)-10-methylacridinium trifluoromethanesulfonate
;
loop_
    _publ_author_name
    _publ_author_footnote
    _publ_author_address
    'Damian Trzybi\'nski' .
;
Faculty of Chemistry
University of Gda\'nsk
J. Sobieskiego 18
80-952 Gda\'nsk
Poland
;
    'Karol Krzymi\'nski' .
;
Faculty of Chemistry
University of Gda\'nsk
J. Sobieskiego 18
80-952 Gda\'nsk
Poland
;
    'Artur Sikorski' .
;
Faculty of Chemistry
University of Gda\'nsk
J. Sobieskiego 18
80-952 Gda\'nsk
Poland
;
    'Piotr Malecha' .
;
Faculty of Chemistry
University of Gda\'nsk
J. Sobieskiego 18
80-952 Gda\'nsk
Poland
;
    'Jerzy B\/la\.zejowski' .
;
Faculty of Chemistry
University of Gda\'nsk
J. Sobieskiego 18
80-952 Gda\'nsk
Poland
;
data_I
_chemical_name_systematic
;
9-(2-Ethylphenoxycarbonyl)-10-methylacridinium trifluoromethanesulfonate
;
_chemical_formula_moiety     'C23 H20 N O2 +, C F3 O3 S-'
_chemical_formula_sum     'C24 H20 F3 N O5 S'
_chemical_formula_iupac     'C23 H20 N O2 +, C F3 O3 S -'
_chemical_formula_weight     491.47
_symmetry_cell_setting     'triclinic'
_symmetry_space_group_name_H-M     'P -1'
_symmetry_space_group_name_Hall     '-P 1'
loop_
    _symmetry_equiv_pos_as_xyz
    'x, y, z'
    '-x, -y, -z'
_cell_length_a     9.8519(4)
_cell_length_b     10.9533(4)
_cell_length_c     11.7805(4)
_cell_angle_alpha     104.379(3)
_cell_angle_beta     101.475(3)
_cell_angle_gamma     109.983(3)
_cell_volume     1099.61(7)
_cell_formula_units_Z     2
_cell_measurement_reflns_used     10425
_cell_measurement_theta_min     3.0469
_cell_measurement_theta_max     29.2441
_cell_measurement_temperature     295(2)
_exptl_crystal_description     'block'
_exptl_crystal_colour     'yellow'
_exptl_crystal_size_max     0.40
_exptl_crystal_size_mid     0.35
_exptl_crystal_size_min     0.20
_exptl_crystal_density_diffrn     1.484
_exptl_crystal_density_meas     ?
_exptl_crystal_density_method     'not measured'
_exptl_crystal_F_000     508
_exptl_absorpt_coefficient_mu     0.210
_exptl_absorpt_correction_type     'none'
_exptl_special_details
;
;
_diffrn_ambient_temperature     295(2)
_diffrn_radiation_type     MoK\a
_diffrn_radiation_wavelength     0.71073
_diffrn_radiation_source     'Enhanced (Mo) X-ray Source'
_diffrn_radiation_monochromator     graphite
_diffrn_measurement_device_type     'Oxford Diffraction Gemini R Ultra Ruby CCD'
_diffrn_measurement_method     \w
_diffrn_detector_area_resol_mean     10.4002
_diffrn_reflns_number     21109
_diffrn_reflns_av_R_equivalents     0.0390
_diffrn_reflns_av_sigmaI/netI     0.0266
_diffrn_reflns_theta_min     3.05
_diffrn_reflns_theta_max     25.10
_diffrn_reflns_theta_full     25.10
_diffrn_measured_fraction_theta_max     0.998
_diffrn_measured_fraction_theta_full     0.998
_diffrn_reflns_limit_h_min     -11
_diffrn_reflns_limit_h_max     11
_diffrn_reflns_limit_k_min     -13
_diffrn_reflns_limit_k_max     13
_diffrn_reflns_limit_l_min     -14
_diffrn_reflns_limit_l_max     14
_diffrn_standards_number     ?
_diffrn_standards_interval_count     ?
_diffrn_standards_interval_time     ?
_diffrn_standards_decay_%     ?
_reflns_number_total     3914
_reflns_number_gt     2956
_reflns_threshold_expression     I>2sigma(I)
_refine_ls_structure_factor_coef     Fsqd
_refine_ls_matrix_type     full
_refine_ls_R_factor_all     0.0517
_refine_ls_R_factor_gt     0.0386
_refine_ls_wR_factor_gt     0.1114
_refine_ls_wR_factor_ref     0.1163
_refine_ls_goodness_of_fit_ref     1.098
_refine_ls_restrained_S_all     1.098
_refine_ls_number_reflns     3914
_refine_ls_number_parameters     309
_refine_ls_number_restraints     0
_refine_ls_hydrogen_treatment     constr
_refine_ls_weighting_scheme     calc
_refine_ls_weighting_details
         'calc w=1/[\s^2^(Fo^2^)+(0.0737P)^2^+0.0000P] where P=(Fo^2^+2Fc^2^)/3'
_atom_sites_solution_hydrogens     geom
_atom_sites_solution_primary     direct
_atom_sites_solution_secondary     difmap
_refine_ls_shift/su_max     0.000
_refine_ls_shift/su_mean     0.000
_refine_diff_density_max     0.204
_refine_diff_density_min     -0.304
_refine_ls_extinction_method     none
_refine_ls_extinction_coef     ?
loop_
    _atom_type_symbol
    _atom_type_description
    _atom_type_scat_dispersion_real
    _atom_type_scat_dispersion_imag
    _atom_type_scat_source
    'C' 'C' 0.0033 0.0016
                         'International Tables Vol C Tables 4.2.6.8 and 6.1.1.4'
    'H' 'H' 0.0000 0.0000
                         'International Tables Vol C Tables 4.2.6.8 and 6.1.1.4'
    'O' 'O' 0.0106 0.0060
                         'International Tables Vol C Tables 4.2.6.8 and 6.1.1.4'
    'S' 'S' 0.1246 0.1234
                         'International Tables Vol C Tables 4.2.6.8 and 6.1.1.4'
    'F' 'F' 0.0171 0.0103
                         'International Tables Vol C Tables 4.2.6.8 and 6.1.1.4'
    'N' 'N' 0.0061 0.0033
                         'International Tables Vol C Tables 4.2.6.8 and 6.1.1.4'
_computing_data_collection     '<i>CrysAlis CCD</i> (Oxford Diffraction, 2008)'
_computing_cell_refinement     '<i>CrysAlis RED</i> (Oxford Diffraction, 2008)'
_computing_data_reduction     '<i>CrysAlis RED</i> (Oxford Diffraction, 2008)'
_computing_structure_solution     '<i>SHELXS97</i> (Sheldrick, 2008)'
_computing_structure_refinement     '<i>SHELXL97</i> (Sheldrick, 2008)'
_computing_molecular_graphics     '<i>ORTEP-3</i> (Farrugia, 1997)'
_computing_publication_material
              '<i>SHELXL97</i> (Sheldrick, 2008) and <i>PLATON</i> (Spek, 2009)'
loop_
    _atom_site_type_symbol
    _atom_site_label
    _atom_site_fract_x
    _atom_site_fract_y
    _atom_site_fract_z
    _atom_site_U_iso_or_equiv
    _atom_site_adp_type
    _atom_site_calc_flag
    _atom_site_refinement_flags
    _atom_site_occupancy
    _atom_site_disorder_assembly
    _atom_site_disorder_group
    C C8 0.4629(2) 0.70220(17) 0.44477(16) 0.0468(4) Uani d . 1 . .
    H H8 0.3781 0.7136 0.4600 0.056 Uiso calc R 1 . .
    C C7 0.4857(2) 0.69994(19) 0.33477(18) 0.0561(5) Uani d . 1 . .
    H H7 0.4164 0.7087 0.2745 0.067 Uiso calc R 1 . .
    C C6 0.6146(3) 0.68432(19) 0.31214(18) 0.0573(5) Uani d . 1 . .
    H H6 0.6298 0.6842 0.2367 0.069 Uiso calc R 1 . .
    C C5 0.7175(2) 0.66940(17) 0.39617(17) 0.0508(5) Uani d . 1 . .
    H H5 0.8014 0.6591 0.3780 0.061 Uiso calc R 1 . .
    C C4 0.8753(2) 0.62222(19) 0.79550(18) 0.0535(5) Uani d . 1 . .
    H H4 0.9549 0.6038 0.7759 0.064 Uiso calc R 1 . .
    C C3 0.8550(2) 0.6234(2) 0.90569(19) 0.0583(5) Uani d . 1 . .
    H H3 0.9214 0.6064 0.9612 0.070 Uiso calc R 1 . .
    C C2 0.7358(2) 0.64984(19) 0.93822(18) 0.0559(5) Uani d . 1 . .
    H H2 0.7247 0.6518 1.0151 0.067 Uiso calc R 1 . .
    C C1 0.6372(2) 0.67241(18) 0.85755(16) 0.0499(5) Uani d . 1 . .
    H H1 0.5573 0.6881 0.8792 0.060 Uiso calc R 1 . .
    C C9 0.55076(18) 0.69321(15) 0.65368(15) 0.0374(4) Uani d . 1 . .
    N N10 0.79811(15) 0.65304(13) 0.59893(13) 0.0419(3) Uani d . 1 . .
    C C13 0.56732(19) 0.68738(15) 0.53759(15) 0.0381(4) Uani d . 1 . .
    C C14 0.69716(19) 0.66950(15) 0.51165(15) 0.0403(4) Uani d . 1 . .
    C C11 0.65277(19) 0.67276(16) 0.74035(15) 0.0394(4) Uani d . 1 . .
    C C12 0.77656(19) 0.64875(15) 0.70957(15) 0.0404(4) Uani d . 1 . .
    C C15 0.4184(2) 0.71774(16) 0.68401(15) 0.0389(4) Uani d . 1 . .
    O O16 0.46656(13) 0.83893(11) 0.77566(10) 0.0435(3) Uani d . 1 . .
    O O17 0.28868(14) 0.63985(12) 0.63199(12) 0.0554(4) Uani d . 1 . .
    C C18 0.3528(2) 0.88341(16) 0.80457(16) 0.0439(4) Uani d . 1 . .
    C C19 0.3118(2) 0.86926(16) 0.90748(17) 0.0478(4) Uani d . 1 . .
    C C20 0.2093(2) 0.92574(19) 0.9350(2) 0.0615(6) Uani d . 1 . .
    H H20 0.1775 0.9189 1.0032 0.074 Uiso calc R 1 . .
    C C21 0.1550(3) 0.9905(2) 0.8641(2) 0.0690(6) Uani d . 1 . .
    H H21 0.0875 1.0273 0.8851 0.083 Uiso calc R 1 . .
    C C22 0.1986(3) 1.0024(2) 0.7621(2) 0.0671(6) Uani d . 1 . .
    H H22 0.1602 1.0460 0.7140 0.080 Uiso calc R 1 . .
    C C23 0.3001(2) 0.94881(18) 0.73174(19) 0.0552(5) Uani d . 1 . .
    H H23 0.3321 0.9567 0.6637 0.066 Uiso calc R 1 . .
    C C24 0.3714(2) 0.79938(18) 0.98693(17) 0.0554(5) Uani d . 1 . .
    H H24A 0.3664 0.8357 1.0692 0.067 Uiso calc R 1 . .
    H H24B 0.4774 0.8221 0.9933 0.067 Uiso calc R 1 . .
    C C25 0.2850(3) 0.6427(2) 0.9388(2) 0.0644(5) Uani d . 1 . .
    H H25A 0.3346 0.6040 0.9891 0.097 Uiso calc R 1 . .
    H H25B 0.2832 0.6063 0.8552 0.097 Uiso calc R 1 . .
    H H25C 0.1828 0.6189 0.9416 0.097 Uiso calc R 1 . .
    C C26 0.9362(2) 0.6389(2) 0.5764(2) 0.0623(5) Uani d . 1 . .
    H H26A 0.9481 0.6594 0.5034 0.093 Uiso calc R 1 . .
    H H26B 0.9257 0.5459 0.5655 0.093 Uiso calc R 1 . .
    H H26C 1.0239 0.7022 0.6456 0.093 Uiso calc R 1 . .
    S S27 0.07676(5) 0.73990(4) 0.26699(4) 0.04742(17) Uani d . 1 . .
    O O28 -0.07260(15) 0.73377(15) 0.22221(13) 0.0649(4) Uani d . 1 . .
    O O29 0.09669(19) 0.68219(15) 0.36225(14) 0.0740(4) Uani d . 1 . .
    O O30 0.14440(18) 0.70502(16) 0.17469(13) 0.0743(4) Uani d . 1 . .
    C C31 0.1906(3) 0.9229(2) 0.3455(2) 0.0740(6) Uani d . 1 . .
    F F32 0.1421(2) 0.97409(17) 0.43606(15) 0.1282(7) Uani d . 1 . .
    F F33 0.1861(2) 0.99425(14) 0.27126(17) 0.1192(6) Uani d . 1 . .
    F F34 0.33510(19) 0.95023(16) 0.39672(18) 0.1263(7) Uani d . 1 . .
loop_
    _atom_site_aniso_label
    _atom_site_aniso_U_11
    _atom_site_aniso_U_22
    _atom_site_aniso_U_33
    _atom_site_aniso_U_12
    _atom_site_aniso_U_13
    _atom_site_aniso_U_23
    C8 0.0487(11) 0.0493(10) 0.0471(10) 0.0242(9) 0.0164(9) 0.0174(8)
    C7 0.0650(14) 0.0608(11) 0.0476(11) 0.0298(10) 0.0164(10) 0.0226(9)
    C6 0.0724(14) 0.0590(11) 0.0465(11) 0.0259(10) 0.0281(10) 0.0219(9)
    C5 0.0521(12) 0.0501(10) 0.0548(11) 0.0202(9) 0.0292(10) 0.0168(8)
    C4 0.0414(11) 0.0578(11) 0.0627(12) 0.0277(9) 0.0110(9) 0.0169(9)
    C3 0.0565(13) 0.0641(12) 0.0565(12) 0.0317(10) 0.0074(10) 0.0226(9)
    C2 0.0645(13) 0.0650(12) 0.0485(11) 0.0358(11) 0.0167(10) 0.0240(9)
    C1 0.0541(12) 0.0592(11) 0.0501(10) 0.0328(9) 0.0219(9) 0.0233(9)
    C9 0.0346(9) 0.0342(8) 0.0447(9) 0.0151(7) 0.0147(7) 0.0123(7)
    N10 0.0325(8) 0.0425(7) 0.0491(8) 0.0162(6) 0.0158(7) 0.0096(6)
    C13 0.0388(9) 0.0344(8) 0.0409(9) 0.0157(7) 0.0134(7) 0.0109(7)
    C14 0.0402(10) 0.0351(8) 0.0429(9) 0.0134(7) 0.0168(8) 0.0090(7)
    C11 0.0379(10) 0.0372(8) 0.0438(9) 0.0171(7) 0.0133(8) 0.0125(7)
    C12 0.0354(9) 0.0366(8) 0.0447(10) 0.0145(7) 0.0107(8) 0.0086(7)
    C15 0.0401(11) 0.0419(9) 0.0410(9) 0.0212(8) 0.0151(8) 0.0166(7)
    O16 0.0375(7) 0.0442(6) 0.0504(7) 0.0205(5) 0.0174(6) 0.0106(5)
    O17 0.0375(8) 0.0531(7) 0.0640(8) 0.0168(6) 0.0143(6) 0.0053(6)
    C18 0.0367(10) 0.0373(8) 0.0559(11) 0.0181(7) 0.0156(8) 0.0079(8)
    C19 0.0435(10) 0.0404(9) 0.0545(11) 0.0151(8) 0.0194(9) 0.0082(8)
    C20 0.0549(13) 0.0570(11) 0.0730(13) 0.0250(10) 0.0312(11) 0.0116(10)
    C21 0.0579(14) 0.0588(12) 0.0956(17) 0.0356(11) 0.0316(13) 0.0131(12)
    C22 0.0613(14) 0.0552(11) 0.0932(16) 0.0354(11) 0.0211(12) 0.0257(11)
    C23 0.0530(12) 0.0502(10) 0.0668(12) 0.0251(9) 0.0205(10) 0.0203(9)
    C24 0.0553(12) 0.0599(11) 0.0536(11) 0.0243(10) 0.0252(10) 0.0163(9)
    C25 0.0621(14) 0.0642(12) 0.0767(14) 0.0260(10) 0.0307(11) 0.0335(11)
    C26 0.0382(11) 0.0780(13) 0.0666(13) 0.0265(10) 0.0203(10) 0.0117(11)
    S27 0.0507(3) 0.0533(3) 0.0460(3) 0.0255(2) 0.0210(2) 0.0191(2)
    O28 0.0476(9) 0.0797(9) 0.0687(9) 0.0282(7) 0.0186(7) 0.0245(7)
    O29 0.0943(12) 0.0861(10) 0.0733(10) 0.0504(9) 0.0386(9) 0.0506(8)
    O30 0.0806(11) 0.1006(11) 0.0617(9) 0.0510(9) 0.0407(8) 0.0266(8)
    C31 0.0712(17) 0.0610(13) 0.0783(15) 0.0277(12) 0.0042(13) 0.0196(12)
    F32 0.1628(18) 0.1019(12) 0.0962(11) 0.0735(12) 0.0201(12) -0.0158(9)
    F33 0.1130(13) 0.0720(9) 0.1535(15) 0.0184(9) 0.0082(11) 0.0619(10)
    F34 0.0701(11) 0.0882(10) 0.1607(16) 0.0141(9) -0.0251(11) 0.0193(10)
_geom_special_details
;
 All esds (except the esd in the dihedral angle between two l.s. planes)
 are estimated using the full covariance matrix.  The cell esds are taken
 into account individually in the estimation of esds in distances, angles
 and torsion angles; correlations between esds in cell parameters are only
 used when they are defined by crystal symmetry.  An approximate (isotropic)
 treatment of cell esds is used for estimating esds involving l.s. planes.
;
loop_
    _geom_bond_atom_site_label_1
    _geom_bond_atom_site_label_2
    _geom_bond_site_symmetry_2
    _geom_bond_distance
    _geom_bond_publ_flag
    C8 C7 . 1.354(3) ?
    C8 C13 . 1.427(2) ?
    C8 H8 . 0.9300 ?
    C7 C6 . 1.405(3) ?
    C7 H7 . 0.9300 ?
    C6 C5 . 1.352(3) ?
    C6 H6 . 0.9300 ?
    C5 C14 . 1.414(2) ?
    C5 H5 . 0.9300 ?
    C4 C3 . 1.350(3) ?
    C4 C12 . 1.416(3) ?
    C4 H4 . 0.9300 ?
    C3 C2 . 1.402(3) ?
    C3 H3 . 0.9300 ?
    C2 C1 . 1.349(3) ?
    C2 H2 . 0.9300 ?
    C1 C11 . 1.420(2) ?
    C1 H1 . 0.9300 ?
    C9 C13 . 1.398(2) ?
    C9 C11 . 1.401(2) ?
    C9 C15 . 1.509(2) ?
    N10 C12 . 1.371(2) ?
    N10 C14 . 1.374(2) ?
    N10 C26 . 1.488(2) ?
    C13 C14 . 1.437(2) ?
    C11 C12 . 1.427(2) ?
    C15 O17 . 1.192(2) ?
    C15 O16 . 1.3442(19) ?
    O16 C18 . 1.432(2) ?
    C18 C23 . 1.379(2) ?
    C18 C19 . 1.380(3) ?
    C19 C20 . 1.401(3) ?
    C19 C24 . 1.500(3) ?
    C20 C21 . 1.365(3) ?
    C20 H20 . 0.9300 ?
    C21 C22 . 1.375(3) ?
    C21 H21 . 0.9300 ?
    C22 C23 . 1.382(3) ?
    C22 H22 . 0.9300 ?
    C23 H23 . 0.9300 ?
    C24 C25 . 1.523(3) ?
    C24 H24A . 0.9700 ?
    C24 H24B . 0.9700 ?
    C25 H25A . 0.9600 ?
    C25 H25B . 0.9600 ?
    C25 H25C . 0.9600 ?
    C26 H26A . 0.9600 ?
    C26 H26B . 0.9600 ?
    C26 H26C . 0.9600 ?
    S27 O30 . 1.4242(14) ?
    S27 O29 . 1.4307(14) ?
    S27 O28 . 1.4331(15) ?
    S27 C31 . 1.806(2) ?
    C31 F33 . 1.314(3) ?
    C31 F34 . 1.326(3) ?
    C31 F32 . 1.330(3) ?
loop_
    _geom_angle_atom_site_label_1
    _geom_angle_atom_site_label_2
    _geom_angle_atom_site_label_3
    _geom_angle_site_symmetry_1
    _geom_angle_site_symmetry_3
    _geom_angle
    _geom_angle_publ_flag
    C7 C8 C13 . . 120.82(17) ?
    C7 C8 H8 . . 119.6 ?
    C13 C8 H8 . . 119.6 ?
    C8 C7 C6 . . 119.67(19) ?
    C8 C7 H7 . . 120.2 ?
    C6 C7 H7 . . 120.2 ?
    C5 C6 C7 . . 122.33(18) ?
    C5 C6 H6 . . 118.8 ?
    C7 C6 H6 . . 118.8 ?
    C6 C5 C14 . . 119.89(18) ?
    C6 C5 H5 . . 120.1 ?
    C14 C5 H5 . . 120.1 ?
    C3 C4 C12 . . 120.51(18) ?
    C3 C4 H4 . . 119.7 ?
    C12 C4 H4 . . 119.7 ?
    C4 C3 C2 . . 121.39(18) ?
    C4 C3 H3 . . 119.3 ?
    C2 C3 H3 . . 119.3 ?
    C1 C2 C3 . . 119.77(19) ?
    C1 C2 H2 . . 120.1 ?
    C3 C2 H2 . . 120.1 ?
    C2 C1 C11 . . 121.50(18) ?
    C2 C1 H1 . . 119.2 ?
    C11 C1 H1 . . 119.2 ?
    C13 C9 C11 . . 120.83(15) ?
    C13 C9 C15 . . 119.28(15) ?
    C11 C9 C15 . . 119.87(15) ?
    C12 N10 C14 . . 121.94(14) ?
    C12 N10 C26 . . 117.26(16) ?
    C14 N10 C26 . . 120.80(15) ?
    C9 C13 C8 . . 122.77(15) ?
    C9 C13 C14 . . 118.70(16) ?
    C8 C13 C14 . . 118.51(15) ?
    N10 C14 C5 . . 121.66(16) ?
    N10 C14 C13 . . 119.56(15) ?
    C5 C14 C13 . . 118.77(17) ?
    C9 C11 C1 . . 122.87(16) ?
    C9 C11 C12 . . 119.01(15) ?
    C1 C11 C12 . . 118.12(16) ?
    N10 C12 C4 . . 121.62(16) ?
    N10 C12 C11 . . 119.71(15) ?
    C4 C12 C11 . . 118.67(16) ?
    O17 C15 O16 . . 125.00(15) ?
    O17 C15 C9 . . 123.94(15) ?
    O16 C15 C9 . . 111.05(14) ?
    C15 O16 C18 . . 117.14(13) ?
    C23 C18 C19 . . 123.94(16) ?
    C23 C18 O16 . . 116.69(16) ?
    C19 C18 O16 . . 119.15(16) ?
    C18 C19 C20 . . 115.51(18) ?
    C18 C19 C24 . . 123.48(16) ?
    C20 C19 C24 . . 121.01(18) ?
    C21 C20 C19 . . 121.7(2) ?
    C21 C20 H20 . . 119.1 ?
    C19 C20 H20 . . 119.1 ?
    C20 C21 C22 . . 120.97(19) ?
    C20 C21 H21 . . 119.5 ?
    C22 C21 H21 . . 119.5 ?
    C21 C22 C23 . . 119.4(2) ?
    C21 C22 H22 . . 120.3 ?
    C23 C22 H22 . . 120.3 ?
    C18 C23 C22 . . 118.5(2) ?
    C18 C23 H23 . . 120.8 ?
    C22 C23 H23 . . 120.8 ?
    C19 C24 C25 . . 113.77(17) ?
    C19 C24 H24A . . 108.8 ?
    C25 C24 H24A . . 108.8 ?
    C19 C24 H24B . . 108.8 ?
    C25 C24 H24B . . 108.8 ?
    H24A C24 H24B . . 107.7 ?
    C24 C25 H25A . . 109.5 ?
    C24 C25 H25B . . 109.5 ?
    H25A C25 H25B . . 109.5 ?
    C24 C25 H25C . . 109.5 ?
    H25A C25 H25C . . 109.5 ?
    H25B C25 H25C . . 109.5 ?
    N10 C26 H26A . . 109.5 ?
    N10 C26 H26B . . 109.5 ?
    H26A C26 H26B . . 109.5 ?
    N10 C26 H26C . . 109.5 ?
    H26A C26 H26C . . 109.5 ?
    H26B C26 H26C . . 109.5 ?
    O30 S27 O29 . . 114.62(9) ?
    O30 S27 O28 . . 115.38(9) ?
    O29 S27 O28 . . 115.01(9) ?
    O30 S27 C31 . . 103.15(11) ?
    O29 S27 C31 . . 103.45(10) ?
    O28 S27 C31 . . 102.78(10) ?
    F33 C31 F34 . . 107.8(2) ?
    F33 C31 F32 . . 106.5(2) ?
    F34 C31 F32 . . 106.5(2) ?
    F33 C31 S27 . . 112.23(16) ?
    F34 C31 S27 . . 112.05(16) ?
    F32 C31 S27 . . 111.42(18) ?
loop_
    _geom_torsion_atom_site_label_1
    _geom_torsion_atom_site_label_2
    _geom_torsion_atom_site_label_3
    _geom_torsion_atom_site_label_4
    _geom_torsion_site_symmetry_1
    _geom_torsion_site_symmetry_2
    _geom_torsion_site_symmetry_3
    _geom_torsion_site_symmetry_4
    _geom_torsion
    _geom_torsion_publ_flag
    C13 C8 C7 C6 . . . . -0.7(3) ?
    C8 C7 C6 C5 . . . . 0.9(3) ?
    C7 C6 C5 C14 . . . . -0.1(3) ?
    C12 C4 C3 C2 . . . . 0.4(3) ?
    C4 C3 C2 C1 . . . . 1.1(3) ?
    C3 C2 C1 C11 . . . . -1.2(3) ?
    C11 C9 C13 C8 . . . . 177.50(15) ?
    C15 C9 C13 C8 . . . . -0.7(2) ?
    C11 C9 C13 C14 . . . . -4.3(2) ?
    C15 C9 C13 C14 . . . . 177.54(13) ?
    C7 C8 C13 C9 . . . . 178.04(16) ?
    C7 C8 C13 C14 . . . . -0.2(2) ?
    C12 N10 C14 C5 . . . . -177.94(14) ?
    C26 N10 C14 C5 . . . . 2.0(2) ?
    C12 N10 C14 C13 . . . . 2.1(2) ?
    C26 N10 C14 C13 . . . . -178.01(14) ?
    C6 C5 C14 N10 . . . . 179.25(16) ?
    C6 C5 C14 C13 . . . . -0.8(2) ?
    C9 C13 C14 N10 . . . . 2.6(2) ?
    C8 C13 C14 N10 . . . . -179.08(14) ?
    C9 C13 C14 C5 . . . . -177.38(14) ?
    C8 C13 C14 C5 . . . . 0.9(2) ?
    C13 C9 C11 C1 . . . . -177.50(15) ?
    C15 C9 C11 C1 . . . . 0.7(2) ?
    C13 C9 C11 C12 . . . . 1.4(2) ?
    C15 C9 C11 C12 . . . . 179.56(13) ?
    C2 C1 C11 C9 . . . . 178.74(17) ?
    C2 C1 C11 C12 . . . . -0.1(3) ?
    C14 N10 C12 C4 . . . . 175.56(15) ?
    C26 N10 C12 C4 . . . . -4.4(2) ?
    C14 N10 C12 C11 . . . . -5.0(2) ?
    C26 N10 C12 C11 . . . . 175.04(14) ?
    C3 C4 C12 N10 . . . . 177.62(16) ?
    C3 C4 C12 C11 . . . . -1.8(3) ?
    C9 C11 C12 N10 . . . . 3.3(2) ?
    C1 C11 C12 N10 . . . . -177.78(14) ?
    C9 C11 C12 C4 . . . . -177.29(15) ?
    C1 C11 C12 C4 . . . . 1.6(2) ?
    C13 C9 C15 O17 . . . . 63.9(2) ?
    C11 C9 C15 O17 . . . . -114.36(19) ?
    C13 C9 C15 O16 . . . . -115.39(16) ?
    C11 C9 C15 O16 . . . . 66.40(18) ?
    O17 C15 O16 C18 . . . . -6.3(2) ?
    C9 C15 O16 C18 . . . . 172.96(13) ?
    C15 O16 C18 C23 . . . . -82.25(18) ?
    C15 O16 C18 C19 . . . . 102.93(18) ?
    C23 C18 C19 C20 . . . . 0.5(3) ?
    O16 C18 C19 C20 . . . . 174.87(14) ?
    C23 C18 C19 C24 . . . . -179.24(17) ?
    O16 C18 C19 C24 . . . . -4.8(2) ?
    C18 C19 C20 C21 . . . . -0.2(3) ?
    C24 C19 C20 C21 . . . . 179.50(18) ?
    C19 C20 C21 C22 . . . . 0.3(3) ?
    C20 C21 C22 C23 . . . . -0.6(3) ?
    C19 C18 C23 C22 . . . . -0.8(3) ?
    O16 C18 C23 C22 . . . . -175.31(16) ?
    C21 C22 C23 C18 . . . . 0.8(3) ?
    C18 C19 C24 C25 . . . . -83.8(2) ?
    C20 C19 C24 C25 . . . . 96.5(2) ?
    O30 S27 C31 F33 . . . . 60.3(2) ?
    O29 S27 C31 F33 . . . . -179.97(18) ?
    O28 S27 C31 F33 . . . . -60.0(2) ?
    O30 S27 C31 F34 . . . . -61.1(2) ?
    O29 S27 C31 F34 . . . . 58.6(2) ?
    O28 S27 C31 F34 . . . . 178.62(18) ?
    O30 S27 C31 F32 . . . . 179.70(16) ?
    O29 S27 C31 F32 . . . . -60.58(18) ?
    O28 S27 C31 F32 . . . . 59.41(18) ?
loop_
    _geom_hbond_atom_site_label_D
    _geom_hbond_atom_site_label_H
    _geom_hbond_atom_site_label_A
    _geom_hbond_site_symmetry_D
    _geom_hbond_site_symmetry_H
    _geom_hbond_site_symmetry_A
    _geom_hbond_distance_DH
    _geom_hbond_distance_HA
    _geom_hbond_distance_DA
    _geom_hbond_angle_DHA
    _geom_hbond_publ_flag
    C2 H2 O28 1_555 1_555 1_656 0.93 2.55 3.221(2) 130 y
    C5 H5 O28 1_555 1_555 1_655 0.93 2.56 3.222(3) 129 y
    C24 H24B <i>Cg</i>4 1_555 1_555 2_677 0.96 2.92 3.603(2) 129 y
    C26 H26A O29 1_555 1_555 1_655 0.96 2.43 3.280(3) 148 y
    C26 H26C <i>Cg</i>4 1_555 1_555 1_655 0.96 2.80 3.741(2) 165 y
