# Supplementary material for: 9-(2-Ethyl­phenoxy­carbon­yl)-10-methyl­acridinium trifluoro­methane­sulfonate
Source: Acta Crystallogr Sect E Struct Rep Online. 2010 Mar 13;66(Pt 4):o826–7. doi: 10.1107/S1600536810008950 (PMC2984008; doi:10.1107/S1600536810008950)
Supplement: Supplementary file 2 [file e-66-0o826-Isup2.hkl]

# 
# h,k,l, Fc-squared, Fo-squared, sigma(Fo-squared) and status flag 
# 
data_I
_shelx_title ' DT050309 in P-1' 
_shelx_refln_list_code          4 
_shelx_F_calc_maximum      187.45 
_exptl_crystal_F_000       508.00 
_reflns_d_resolution_high  0.8377 
 
loop_ 
 _symmetry_equiv_pos_as_xyz 
 'x, y, z' 
 '-x, -y, -z' 
 
_cell_length_a     9.8519 
_cell_length_b    10.9533 
_cell_length_c    11.7805 
_cell_angle_alpha 104.379 
_cell_angle_beta  101.475 
_cell_angle_gamma 109.983 
 
_shelx_F_squared_multiplier     1.000 
 
loop_ 
 _refln_index_h 
 _refln_index_k 
 _refln_index_l 
 _refln_F_squared_calc 
 _refln_F_squared_meas 
 _refln_F_squared_sigma 
 _refln_observed_status 
   2   0   0     2652.65     2583.51    134.27 o 
   3   0   0      301.58      302.11      3.09 o 
   4   0   0      762.38      745.01     39.16 o 
   5   0   0      663.57      703.35     15.94 o 
   6   0   0        0.05       -0.24      1.72 o 
   7   0   0       97.62       86.17      3.06 o 
   8   0   0      264.09      274.91      9.72 o 
   9   0   0        0.20        2.30      3.55 o 
  10   0   0        0.01       -1.09      3.69 o 
 -10   1   0       45.81       43.67      4.38 o 
  -9   1   0       25.32       25.90      3.28 o 
  -8   1   0        0.22       -0.40      2.29 o 
  -7   1   0      125.42      115.05      4.03 o 
  -6   1   0     1510.72     1652.19     11.16 o 
  -5   1   0      274.24      276.45     12.86 o 
  -4   1   0      418.56      411.69     10.62 o 
  -3   1   0     2105.58     1934.24     71.44 o 
  -2   1   0     1395.66     1406.52     34.89 o 
   1   1   0      118.55      145.83      1.53 o 
   2   1   0      506.21      458.72      7.45 o 
   3   1   0        7.93        4.29      0.94 o 
   4   1   0        0.81        1.93      1.00 o 
   5   1   0      164.78      148.94      2.88 o 
   6   1   0       76.69       67.98      2.26 o 
   7   1   0        8.04        4.77      1.96 o 
   8   1   0       34.95       31.48      3.59 o 
   9   1   0        0.00        2.40      3.71 o 
  10   1   0       23.09       26.70      3.01 o 
 -11   2   0       17.44       15.41      8.74 o 
 -10   2   0        0.03        3.26      5.27 o 
  -9   2   0        1.11        3.18      1.69 o 
  -8   2   0      271.61      280.36      4.88 o 
  -7   2   0        3.43        3.66      1.59 o 
  -6   2   0      426.10      441.20     12.77 o 
  -5   2   0     1285.44     1256.30     19.66 o 
  -4   2   0      148.76      114.20      2.30 o 
  -3   2   0      923.95      933.52     14.49 o 
  -2   2   0     3062.37     2952.70     90.71 o 
  -1   2   0     5460.01     5216.17     82.72 o 
   0   2   0     6044.84     5945.89     59.32 o 
   1   2   0    15084.70    14579.74     90.72 o 
   2   2   0     6525.01     6477.23     57.78 o 
   3   2   0       69.25       62.89      1.41 o 
   4   2   0        5.72        8.94      1.27 o 
   5   2   0       94.99       89.48      1.89 o 
   6   2   0      830.47      880.06     12.96 o 
   7   2   0      162.89      151.25      4.15 o 
   8   2   0       21.34       21.28      2.72 o 
   9   2   0        7.94        5.13      2.40 o 
 -11   3   0        3.99        3.91      5.79 o 
 -10   3   0        0.97        0.60      2.24 o 
  -9   3   0        1.61        2.49      1.87 o 
  -8   3   0      114.98      122.54      3.01 o 
  -7   3   0       44.02       51.20      2.11 o 
  -6   3   0       13.77       14.33      1.52 o 
  -5   3   0       28.95       28.22      1.29 o 
  -4   3   0      399.86      474.48      5.86 o 
  -3   3   0      299.83      301.41      4.00 o 
  -2   3   0       86.98       79.45      1.44 o 
  -1   3   0        3.18        6.34      0.48 o 
   0   3   0    35137.51    33308.73     82.76 o 
   1   3   0     1435.96     1495.09     14.53 o 
   2   3   0     5000.71     4963.69     25.81 o 
   3   3   0     1429.95     1476.49     15.28 o 
   4   3   0        5.95        3.40      1.12 o 
   5   3   0      120.75      120.57      8.72 o 
   6   3   0       13.62        9.89      1.72 o 
   7   3   0      102.59      109.83      3.01 o 
   8   3   0       27.19       23.74      2.43 o 
   9   3   0        0.15       -2.27      2.90 o 
 -11   4   0        1.58        0.15      5.22 o 
 -10   4   0        3.88        4.22      2.31 o 
  -9   4   0        0.66       -0.30      1.90 o 
  -8   4   0      155.09      149.47      3.70 o 
  -7   4   0      136.73      119.34      2.57 o 
  -6   4   0        0.13        0.60      1.17 o 
  -5   4   0      511.75      531.62      7.12 o 
  -4   4   0      900.39      939.98      6.66 o 
  -3   4   0      927.90      891.88     10.40 o 
  -2   4   0       67.46       63.62      1.08 o 
  -1   4   0      653.54      660.92      7.92 o 
   0   4   0       69.26       85.18      1.22 o 
   1   4   0      795.35      782.42      6.60 o 
   2   4   0     2890.90     3056.67     17.90 o 
   3   4   0      249.39      259.34      2.37 o 
   4   4   0       48.39       40.89      1.63 o 
   5   4   0        2.51        2.43      1.47 o 
   6   4   0       70.37       71.29      2.10 o 
   7   4   0       19.68        9.22      5.54 o 
   8   4   0        1.99        2.54      2.94 o 
 -11   5   0        1.16        0.54      5.56 o 
 -10   5   0        0.56       -0.53      2.39 o 
  -9   5   0        1.44        0.29      2.00 o 
  -8   5   0      138.42      156.17      3.41 o 
  -7   5   0       72.58       83.38      2.06 o 
  -6   5   0       15.44       15.21      1.41 o 
  -5   5   0      224.26      225.78      2.32 o 
  -4   5   0       19.45       19.52      1.02 o 
  -3   5   0      483.77      447.05      4.39 o 
  -2   5   0     1523.97     1437.68     14.83 o 
  -1   5   0      460.57      426.73      4.12 o 
   0   5   0      867.57      862.01     15.15 o 
   1   5   0     3499.57     3630.35     27.38 o 
   2   5   0       16.46       17.19      1.21 o 
   3   5   0       15.67       17.99      1.34 o 
   4   5   0        1.85        1.68      1.42 o 
   5   5   0        5.07        5.89      0.96 o 
   6   5   0      100.95      106.74      2.67 o 
   7   5   0        0.36       -1.14      2.90 o 
 -11   6   0        0.39       -0.17      4.83 o 
 -10   6   0        0.10       -0.32      2.67 o 
  -9   6   0       31.05       21.81      3.12 o 
  -8   6   0        3.59        2.47      2.53 o 
  -7   6   0       84.04       86.37      2.29 o 
  -6   6   0      199.21      204.11      2.26 o 
  -5   6   0       73.68       64.10      1.46 o 
  -4   6   0        0.73        0.38      0.89 o 
  -3   6   0       10.75        9.17      0.76 o 
  -2   6   0        5.75        5.70      0.71 o 
  -1   6   0      683.24      653.49     13.48 o 
   0   6   0     1410.76     1367.08     26.05 o 
   1   6   0      340.02      355.28      3.44 o 
   2   6   0      751.34      775.39      6.45 o 
   3   6   0      102.00      109.99      3.80 o 
   4   6   0       53.97       50.62      2.35 o 
   5   6   0        0.60        0.53      1.81 o 
   6   6   0       11.34       11.04      2.27 o 
 -11   7   0       11.37        6.26      5.23 o 
 -10   7   0       57.76       53.96      3.68 o 
  -9   7   0       52.64       52.30      3.57 o 
  -8   7   0       81.50       80.05      2.86 o 
  -7   7   0        0.97        1.46      1.70 o 
  -6   7   0      219.72      231.32      2.86 o 
  -5   7   0       61.66       57.21      1.42 o 
  -4   7   0        3.48        3.74      0.87 o 
  -3   7   0      481.52      491.44      4.14 o 
  -2   7   0      159.91      160.61      1.64 o 
  -1   7   0       26.25       26.18      0.74 o 
   0   7   0        9.56       10.96      0.54 o 
   1   7   0      148.43      143.61      2.25 o 
   2   7   0      798.13      808.60     12.20 o 
   3   7   0       84.88       75.90      7.62 o 
   4   7   0       61.21       64.64      2.35 o 
   5   7   0        8.19        8.27      2.21 o 
   6   7   0        7.67        7.71      2.51 o 
 -11   8   0        2.17        3.60      5.16 o 
 -10   8   0        3.91        3.00      3.08 o 
  -9   8   0       55.00       54.10      3.76 o 
  -8   8   0        0.11        0.95      2.23 o 
  -7   8   0       96.74       86.02      2.55 o 
  -6   8   0        0.09        0.04      1.31 o 
  -5   8   0       99.10      104.28      1.63 o 
  -4   8   0        0.51        0.48      0.83 o 
  -3   8   0       80.12       76.92      1.27 o 
  -2   8   0       35.23       29.42      1.61 o 
  -1   8   0       64.23       62.80      1.43 o 
   0   8   0        2.30        3.77      1.59 o 
   1   8   0     1002.45      956.56     40.53 o 
   2   8   0       29.02       25.63      1.52 o 
   3   8   0        0.63        0.16      1.59 o 
   4   8   0        4.03        4.05      2.11 o 
   5   8   0        0.14       -0.54      2.97 o 
 -10   9   0       10.06        7.64      4.81 o 
  -9   9   0       32.17       28.27      2.61 o 
  -8   9   0        0.33       -0.54      2.29 o 
  -7   9   0       35.44       30.86      2.02 o 
  -6   9   0      250.63      269.84      2.66 o 
  -5   9   0       63.09       61.89      1.43 o 
  -4   9   0      147.00      163.37      2.08 o 
  -3   9   0        0.03        0.15      0.68 o 
  -2   9   0       47.64       43.73      1.40 o 
  -1   9   0       33.60       25.67      1.26 o 
   0   9   0       12.35        9.63      1.57 o 
   1   9   0        0.00       -0.40      1.84 o 
   2   9   0      232.31      234.92      5.17 o 
   3   9   0       52.82       44.81      3.62 o 
   4   9   0       21.46       23.49      3.62 o 
 -10  10   0       67.70       76.40      5.12 o 
  -9  10   0        5.15        5.94      2.39 o 
  -8  10   0       11.17       13.66      2.39 o 
  -7  10   0       69.86       82.86      2.50 o 
  -6  10   0       89.62      110.77      2.11 o 
  -5  10   0      426.83      471.60      5.64 o 
  -4  10   0       80.98       83.30      1.52 o 
  -3  10   0       77.91       90.40      2.20 o 
  -2  10   0        3.77        4.33      1.69 o 
  -1  10   0        0.30       -0.09      1.01 o 
   0  10   0       15.51       17.46      1.75 o 
   1  10   0      108.53      114.22      3.91 o 
   2  10   0       88.47       66.17      4.08 o 
  -9  11   0       75.36       80.40      4.07 o 
  -8  11   0       15.16       17.87      2.57 o 
  -7  11   0       14.28       13.25      2.30 o 
  -6  11   0       67.96       67.09      2.47 o 
  -5  11   0       92.69       90.52      3.15 o 
  -4  11   0        6.94        8.77      2.17 o 
  -3  11   0        9.22        7.17      1.95 o 
  -2  11   0       15.34       15.23      2.77 o 
  -1  11   0       23.76       24.07      2.84 o 
   0  11   0        3.05        7.22      2.94 o 
   1  11   0      100.50       89.11      4.49 o 
  -7  12   0       38.68       37.15      2.87 o 
  -6  12   0        0.21       -0.36      2.43 o 
  -5  12   0       11.40       10.75      2.47 o 
  -4  12   0        0.14       -0.70      2.28 o 
  -3  12   0       71.32       86.69      4.90 o 
  -2  12   0        1.38        0.94      2.89 o 
   1 -12   1       29.03       33.51      3.38 o 
   2 -12   1        0.21        0.72      2.76 o 
   3 -12   1        9.65       11.47      2.57 o 
   4 -12   1       23.78       20.91      2.76 o 
   5 -12   1       88.50       99.26      3.42 o 
   6 -12   1       63.80       59.83      3.13 o 
   7 -12   1        2.92        1.54      2.64 o 
   8 -12   1       71.05       72.21      3.97 o 
  -1 -11   1        1.62        2.50      2.81 o 
   0 -11   1       17.72       16.69      2.95 o 
   1 -11   1        5.99        5.20      2.65 o 
   2 -11   1        1.24        0.94      1.86 o 
   3 -11   1        0.70        1.81      2.03 o 
   4 -11   1      164.44      180.40      3.72 o 
   5 -11   1       11.35       13.05      1.64 o 
   6 -11   1       95.43      118.04      3.04 o 
   7 -11   1       84.60       75.27      2.91 o 
   8 -11   1       13.09        8.43      2.97 o 
   9 -11   1        0.02        1.15      2.84 o 
  -3 -10   1       15.71        7.92      3.55 o 
  -2 -10   1       82.41       79.28      2.99 o 
  -1 -10   1       58.98       64.55      3.28 o 
   0 -10   1        5.71        5.18      1.85 o 
   1 -10   1       14.74       15.49      1.72 o 
   2 -10   1       20.80       19.14      2.02 o 
   3 -10   1      117.06      121.12      2.29 o 
   4 -10   1       31.50       29.08      1.12 o 
   5 -10   1        0.83        0.04      1.01 o 
   6 -10   1      610.10      672.16      8.38 o 
   7 -10   1      484.48      521.94      4.87 o 
   8 -10   1      139.51      153.13      3.69 o 
   9 -10   1       13.89       13.04      2.45 o 
  10 -10   1       12.35       16.97      4.20 o 
  -4  -9   1        2.34        4.00      3.34 o 
  -3  -9   1        5.00        3.21      2.96 o 
  -2  -9   1       38.01       31.53      2.35 o 
  -1  -9   1       50.60       47.68      2.18 o 
   0  -9   1        1.15        0.24      1.67 o 
   1  -9   1       35.24       37.35      1.72 o 
   2  -9   1        5.11        3.33      1.06 o 
   3  -9   1       24.71       24.84      1.62 o 
   4  -9   1       23.68       20.80      1.10 o 
   5  -9   1       37.41       28.75      1.37 o 
   6  -9   1       54.19       55.83      2.11 o 
   7  -9   1        3.60        3.37      1.70 o 
   8  -9   1      240.11      248.91      4.11 o 
   9  -9   1        0.01       -0.50      2.13 o 
  10  -9   1        0.61        1.42      3.89 o 
  -5  -8   1        0.31       -0.02      2.64 o 
  -4  -8   1        4.86        7.05      2.87 o 
  -3  -8   1        0.32        0.51      1.42 o 
  -2  -8   1      210.36      195.91      5.73 o 
  -1  -8   1      394.39      437.99      7.36 o 
   0  -8   1        2.28        0.61      1.71 o 
   1  -8   1       36.56       41.29      1.59 o 
   2  -8   1       28.86       27.82      1.19 o 
   3  -8   1       21.44       19.03      0.86 o 
   4  -8   1        1.11        1.72      0.99 o 
   5  -8   1      137.03      133.68      2.65 o 
   6  -8   1       18.41       17.52      1.60 o 
   7  -8   1     1044.68     1089.26      9.86 o 
   8  -8   1       63.39       55.57      2.77 o 
   9  -8   1       16.55       20.60      2.24 o 
  10  -8   1        1.69        2.24      2.65 o 
  11  -8   1        0.02       -2.23      4.29 o 
  -6  -7   1       39.31       42.30      2.75 o 
  -5  -7   1        0.02        0.67      2.04 o 
  -4  -7   1       12.23       14.46      2.07 o 
  -3  -7   1       19.45       21.25      1.54 o 
  -2  -7   1        3.55        3.88      1.21 o 
  -1  -7   1       67.34       54.93      3.63 o 
   0  -7   1       30.10       25.80      1.32 o 
   1  -7   1      119.25      121.75      1.67 o 
   2  -7   1        0.62        0.20      0.88 o 
   3  -7   1      119.20      121.30      2.55 o 
   4  -7   1       13.28       14.52      1.17 o 
   5  -7   1      263.22      269.50      2.56 o 
   6  -7   1       90.57       98.68      2.43 o 
   7  -7   1      178.88      190.50      3.44 o 
   8  -7   1      767.23      821.73      8.85 o 
   9  -7   1        7.78       10.00      4.48 o 
  10  -7   1       15.79       21.97      5.30 o 
  11  -7   1        5.05        6.57      4.45 o 
  -7  -6   1        5.71        6.39      2.45 o 
  -6  -6   1       43.40       33.26      2.70 o 
  -5  -6   1       39.88       36.18      2.01 o 
  -4  -6   1       83.92       81.94      2.66 o 
  -3  -6   1       25.30       27.23      1.54 o 
  -2  -6   1        0.80        0.09      1.01 o 
  -1  -6   1       92.29      103.99      2.23 o 
   0  -6   1       12.18       10.24      1.01 o 
   1  -6   1      512.33      515.72      6.17 o 
   2  -6   1       12.05       10.69      0.58 o 
   3  -6   1        3.08        3.48      0.85 o 
   4  -6   1       62.31       62.03      2.11 o 
   5  -6   1      330.29      279.17     20.25 o 
   6  -6   1      562.94      580.44      4.03 o 
   7  -6   1       13.14        8.82      1.83 o 
   8  -6   1      298.61      289.35      3.79 o 
   9  -6   1      159.56      157.15      3.69 o 
  10  -6   1        9.63        7.98      4.97 o 
  11  -6   1        1.58        3.96      3.84 o 
  -8  -5   1       35.58       39.34      3.70 o 
  -7  -5   1       18.66       20.27      2.38 o 
  -6  -5   1       13.64       14.39      2.16 o 
  -5  -5   1        0.90        0.91      1.41 o 
  -4  -5   1        0.45        1.55      1.36 o 
  -3  -5   1       77.60       72.73      1.12 o 
  -2  -5   1      162.23      181.20      2.87 o 
  -1  -5   1     1828.41     1971.10     23.38 o 
   0  -5   1     1112.44     1079.73      9.98 o 
   1  -5   1       53.96       49.34      1.01 o 
   2  -5   1       98.16       92.97      1.13 o 
   3  -5   1       71.68       67.32      1.20 o 
   4  -5   1       29.51       26.86      1.37 o 
   5  -5   1      374.29      403.97      3.53 o 
   6  -5   1       41.61       43.48      1.87 o 
   7  -5   1     1684.02     1703.41     17.95 o 
   8  -5   1       15.91       20.23      2.23 o 
   9  -5   1       43.24       48.21      2.48 o 
  10  -5   1        1.35        3.39      4.79 o 
  11  -5   1        4.17        1.60      4.80 o 
  -8  -4   1        8.07        6.83      2.79 o 
  -7  -4   1       18.32       16.59      1.91 o 
  -6  -4   1       59.69       60.42      2.46 o 
  -5  -4   1      347.82      345.20      4.01 o 
  -4  -4   1      125.20      128.51      3.20 o 
  -3  -4   1       46.68       50.29      1.71 o 
  -2  -4   1      253.05      266.02      4.85 o 
  -1  -4   1        0.97        0.87      0.66 o 
   0  -4   1     1341.93     1314.17     15.65 o 
   1  -4   1       69.98       67.75      0.98 o 
   2  -4   1      239.74      210.91      2.27 o 
   3  -4   1     1532.48     1553.20     21.27 o 
   4  -4   1      130.76      139.22      1.93 o 
   5  -4   1       40.68       48.75      1.68 o 
   6  -4   1       20.06       24.09      1.38 o 
   7  -4   1       54.69       49.18      2.26 o 
   8  -4   1       67.18       68.59      3.01 o 
   9  -4   1       92.65       96.17      2.79 o 
  10  -4   1       28.80       34.11      5.72 o 
  11  -4   1        0.20       -0.88      4.23 o 
  -9  -3   1        1.41        0.94      2.86 o 
  -8  -3   1       84.39       77.19      3.33 o 
  -7  -3   1        0.02       -0.42      1.74 o 
  -6  -3   1        9.11       10.04      1.62 o 
  -5  -3   1       64.78       64.87      1.83 o 
  -4  -3   1      293.35      285.98     38.60 o 
  -3  -3   1      247.39      227.08     12.13 o 
  -2  -3   1      272.89      269.41      2.41 o 
  -1  -3   1     7114.98     7116.09     63.76 o 
   0  -3   1        7.20        9.00      0.89 o 
   1  -3   1     1149.41     1098.71      8.39 o 
   2  -3   1      396.23      373.06      5.58 o 
   3  -3   1     1048.97     1073.31      7.09 o 
   4  -3   1       22.96       24.26      1.28 o 
   5  -3   1     1173.16     1121.85     25.92 o 
   6  -3   1      281.61      299.35      3.12 o 
   7  -3   1      300.72      323.98      6.74 o 
   8  -3   1      912.68      984.91     16.97 o 
   9  -3   1      174.44      166.20      5.98 o 
  10  -3   1        6.27        0.65      7.48 o 
  11  -3   1        2.19        3.82      3.83 o 
  -9  -2   1       21.83       24.76      3.19 o 
  -8  -2   1        1.01        2.42      2.36 o 
  -7  -2   1        7.16        3.14      1.96 o 
  -6  -2   1       35.30       36.94      1.64 o 
  -5  -2   1      266.63      266.73      3.35 o 
  -4  -2   1       18.98       25.86      1.39 o 
  -3  -2   1      330.73      319.55      3.01 o 
  -2  -2   1      393.90      447.36      4.58 o 
  -1  -2   1     2159.35     2069.36     25.48 o 
   0  -2   1       24.10       19.30      0.69 o 
   1  -2   1       63.81      134.19     26.03 o 
   2  -2   1     6654.06     6189.03    131.30 o 
   3  -2   1       50.68       49.75      1.23 o 
   4  -2   1      651.81      589.06     15.08 o 
   5  -2   1       13.86       14.14      1.77 o 
   6  -2   1       33.20       39.74      1.85 o 
   7  -2   1       31.89       25.06      1.63 o 
   8  -2   1      132.84      146.14      3.89 o 
   9  -2   1       87.49       94.33      7.09 o 
  10  -2   1        0.14        1.31      3.80 o 
 -10  -1   1        0.25        0.13      3.43 o 
  -9  -1   1        1.32        2.01      2.73 o 
  -8  -1   1       18.61       18.59      2.07 o 
  -7  -1   1      104.95      112.95      2.65 o 
  -6  -1   1      222.92      204.88      3.45 o 
  -5  -1   1      255.19      246.86      2.89 o 
  -4  -1   1      602.77      634.59      5.06 o 
  -3  -1   1      227.24      204.35      3.09 o 
  -2  -1   1     2513.06     2498.45     20.01 o 
  -1  -1   1     6443.64     6368.11     29.82 o 
   1  -1   1     5853.35     5733.95    440.68 o 
   2  -1   1       21.04       20.26      2.38 o 
   3  -1   1     1378.21     1375.81     36.83 o 
   4  -1   1     1062.03     1089.69     55.99 o 
   5  -1   1      397.43      423.86      5.88 o 
   6  -1   1        0.26       -0.36      1.99 o 
   7  -1   1       46.18       38.07      3.35 o 
   8  -1   1       90.61       92.97      3.95 o 
   9  -1   1      227.27      227.09     10.74 o 
  10  -1   1        1.12       -0.77      3.89 o 
 -10   0   1        3.07        5.37      2.88 o 
  -9   0   1        0.86       -0.46      2.54 o 
  -8   0   1        0.01        0.12      1.99 o 
  -7   0   1       13.46       16.60      1.92 o 
  -6   0   1      257.76      251.75      6.64 o 
  -5   0   1        1.08        1.19      1.29 o 
  -4   0   1      347.93      395.96      5.55 o 
  -3   0   1     1585.84     1544.95     38.65 o 
  -2   0   1     2453.91     2473.53     28.13 o 
   1   0   1      423.30      437.75      9.05 o 
   2   0   1     8124.56     7429.04    173.59 o 
   3   0   1      688.98      682.06     16.94 o 
   4   0   1        3.04        6.11      4.64 o 
   5   0   1      168.74      199.12      4.77 o 
   6   0   1        8.82        5.62      2.68 o 
   7   0   1        3.13       -0.06      2.55 o 
   8   0   1      492.90      531.92      9.79 o 
   9   0   1        9.36        4.41      3.49 o 
  10   0   1       12.16        9.50      3.30 o 
 -11   1   1        0.02       -2.99      2.99 o 
 -10   1   1        6.25        6.75      3.73 o 
  -9   1   1       76.87       67.53      2.71 o 
  -8   1   1        8.01        7.19      2.15 o 
  -7   1   1      675.59      695.35      9.65 o 
  -6   1   1      585.92      618.88     12.02 o 
  -5   1   1      235.04      264.64      8.74 o 
  -4   1   1        4.92        8.04      1.44 o 
  -3   1   1      271.38      307.76      7.01 o 
  -2   1   1     3774.08     3744.32    212.65 o 
  -1   1   1        0.11        2.28      0.42 o 
   0   1   1       31.35       44.35      0.96 o 
   1   1   1     9068.56     8816.88     47.78 o 
   2   1   1      770.25      718.11     11.32 o 
   3   1   1        7.18        6.94      1.37 o 
   4   1   1       62.19       71.39      2.51 o 
   5   1   1       67.36       67.06      2.15 o 
   6   1   1      176.60      174.14      3.56 o 
   7   1   1       27.48       30.56      2.81 o 
   8   1   1      128.66      125.20      6.26 o 
   9   1   1       49.39       46.09      3.50 o 
 -11   2   1        0.19        0.55      4.06 o 
 -10   2   1       26.37       27.28      2.95 o 
  -9   2   1        0.26        0.25      1.62 o 
  -8   2   1        3.99        5.16      1.60 o 
  -7   2   1      136.70      143.42      3.65 o 
  -6   2   1       18.81       14.68      1.83 o 
  -5   2   1      313.35      379.27     12.48 o 
  -4   2   1       51.12       67.38      2.16 o 
  -3   2   1     1232.02     1173.79     22.41 o 
  -2   2   1     1138.42     1105.47     15.46 o 
  -1   2   1      153.94      181.09      1.81 o 
   0   2   1      914.65      899.07     12.61 o 
   1   2   1      259.39      261.94      1.59 o 
   2   2   1        5.32        3.90      0.80 o 
   3   2   1       15.76       11.94      1.00 o 
   4   2   1      304.45      295.05      3.74 o 
   5   2   1       49.69       44.77      1.85 o 
   6   2   1      104.58       90.96      3.02 o 
   7   2   1        2.77       -0.45      2.19 o 
   8   2   1       86.95       95.90      4.19 o 
   9   2   1       32.88       34.06      3.39 o 
 -11   3   1       20.56       20.09      5.83 o 
 -10   3   1        8.21        9.75      2.70 o 
  -9   3   1      258.99      270.11      5.16 o 
  -8   3   1        5.56        4.39      1.86 o 
  -7   3   1      503.33      511.06      8.93 o 
  -6   3   1       12.31        6.47      1.31 o 
  -5   3   1      441.59      465.91     16.13 o 
  -4   3   1       70.78       76.67      1.37 o 
  -3   3   1      435.81      440.58      6.97 o 
  -2   3   1        3.70        3.04      0.64 o 
  -1   3   1      919.89      964.29     12.19 o 
   0   3   1    14607.74    14331.06    136.62 o 
   1   3   1     1722.43     1663.24     12.21 o 
   2   3   1      194.41      167.67      2.58 o 
   3   3   1      557.96      551.90      4.25 o 
   4   3   1      103.74      108.90      1.84 o 
   5   3   1      686.24      695.95      6.75 o 
   6   3   1       70.03       71.39      2.86 o 
   7   3   1        6.54        4.72      3.05 o 
   8   3   1      228.44      247.41      6.80 o 
 -11   4   1        0.01        1.81      4.88 o 
 -10   4   1       93.79      116.63      4.26 o 
  -9   4   1       17.79       18.26      2.21 o 
  -8   4   1      126.15      145.69      2.88 o 
  -7   4   1       46.56       51.00      1.99 o 
  -6   4   1      214.61      228.39     20.20 o 
  -5   4   1      136.33      155.74      2.30 o 
  -4   4   1      727.03      760.26      7.66 o 
  -3   4   1        0.17        0.86      0.73 o 
  -2   4   1        4.42        3.90      0.59 o 
  -1   4   1     1049.74     1028.91      6.02 o 
   0   4   1        3.29        2.56      0.56 o 
   1   4   1      107.49      131.67     11.58 o 
   2   4   1      560.67      521.29     36.53 o 
   3   4   1      414.97      397.10     23.70 o 
   4   4   1      205.16      211.73      2.66 o 
   5   4   1        2.64        2.51      1.18 o 
   6   4   1        5.24        3.66      1.40 o 
   7   4   1       21.79       18.06      3.02 o 
   8   4   1        7.41        8.69      3.15 o 
 -11   5   1       47.34       46.93      3.51 o 
 -10   5   1        0.00        1.29      2.87 o 
  -9   5   1       59.24       47.83      2.49 o 
  -8   5   1       32.91       29.09      2.12 o 
  -7   5   1      148.01      159.52      2.44 o 
  -6   5   1        0.06       -0.34      1.20 o 
  -5   5   1      430.92      433.91      4.04 o 
  -4   5   1       67.61       71.54      1.24 o 
  -3   5   1       85.44       90.97      2.66 o 
  -2   5   1       10.49        9.59      0.72 o 
  -1   5   1      122.10       93.46      1.07 o 
   0   5   1     5020.79     5074.58     38.65 o 
   1   5   1      244.26      272.69      2.72 o 
   2   5   1      239.53      249.03      3.25 o 
   3   5   1        9.26        5.59      1.59 o 
   4   5   1       61.89       52.15      1.92 o 
   5   5   1       12.73       12.30      2.04 o 
   6   5   1       26.35       28.63      2.90 o 
   7   5   1       20.69       28.14      3.13 o 
 -11   6   1        0.02        0.36      2.82 o 
 -10   6   1       23.54       23.61      3.11 o 
  -9   6   1       85.04       77.48      3.78 o 
  -8   6   1       74.97       71.15      2.31 o 
  -7   6   1        1.32        1.91      1.52 o 
  -6   6   1       15.35       13.75      1.29 o 
  -5   6   1        6.16        6.89      1.01 o 
  -4   6   1       33.84       29.64      0.85 o 
  -3   6   1       29.88       29.44      1.05 o 
  -2   6   1        0.03        0.58      0.77 o 
  -1   6   1       49.15       41.00      0.83 o 
   0   6   1      717.34      746.39      8.50 o 
   1   6   1      566.05      586.42      6.41 o 
   2   6   1      124.89      128.08      2.18 o 
   3   6   1      131.89      148.57      3.03 o 
   4   6   1        9.84        4.35      1.80 o 
   5   6   1      103.46      119.79      3.70 o 
   6   6   1       19.01       18.85      2.97 o 
 -11   7   1       48.27       51.54      4.00 o 
 -10   7   1        0.05        1.30      3.00 o 
  -9   7   1        0.00        0.21      1.86 o 
  -8   7   1       22.50       19.48      2.08 o 
  -7   7   1       52.83       53.89      1.89 o 
  -6   7   1       44.98       47.11      1.42 o 
  -5   7   1        6.24        6.13      0.91 o 
  -4   7   1       76.78       74.03      1.11 o 
  -3   7   1        4.61        3.54      0.87 o 
  -2   7   1      162.78      162.40      1.45 o 
  -1   7   1        9.82       10.20      0.57 o 
   0   7   1       48.52       50.20      1.12 o 
   1   7   1       81.08       73.25      1.87 o 
   2   7   1      163.02      185.04      2.72 o 
   3   7   1       19.96       20.44      2.11 o 
   4   7   1       46.75       42.19      2.52 o 
   5   7   1        0.12        0.38      2.60 o 
 -11   8   1       16.24       19.72      3.54 o 
 -10   8   1       10.50       10.91      3.35 o 
  -9   8   1       46.69       23.96      8.89 o 
  -8   8   1       14.72       12.63      2.36 o 
  -7   8   1       74.81       84.04      2.43 o 
  -6   8   1       20.38       17.40      1.21 o 
  -5   8   1        2.33        1.57      0.95 o 
  -4   8   1        0.32        1.15      1.15 o 
  -3   8   1       53.19       51.99      1.25 o 
  -2   8   1       45.48       46.60      1.19 o 
  -1   8   1       61.37       56.43      1.30 o 
   0   8   1      360.22      339.63      5.22 o 
   1   8   1       14.46       11.33      1.35 o 
   2   8   1      118.55      117.21      2.67 o 
   3   8   1        0.10        0.82      2.58 o 
   4   8   1        5.37        5.66      2.66 o 
 -10   9   1        6.00        4.44      3.53 o 
  -9   9   1        1.76        0.31      3.28 o 
  -8   9   1        8.42        8.28      1.67 o 
  -7   9   1      107.62      110.78      5.28 o 
  -6   9   1      100.82      102.32      1.70 o 
  -5   9   1       23.05       19.93      0.96 o 
  -4   9   1      164.31      171.37      2.17 o 
  -3   9   1       46.60       45.66      1.25 o 
  -2   9   1        9.44        9.96      0.78 o 
  -1   9   1       16.44       14.73      1.21 o 
   0   9   1       19.40       17.10      1.19 o 
   1   9   1        0.52       -0.27      1.31 o 
   2   9   1      138.28      150.36      4.24 o 
   3   9   1        3.77        4.01      2.84 o 
 -10  10   1       21.10       15.81      7.63 o 
  -9  10   1       21.80       19.51      4.36 o 
  -8  10   1       12.24       14.61      2.55 o 
  -7  10   1       67.68       67.45      2.91 o 
  -6  10   1       48.41       50.79      1.75 o 
  -5  10   1        9.69        7.65      1.38 o 
  -4  10   1       17.62       16.40      1.23 o 
  -3  10   1       20.29       20.10      0.86 o 
  -2  10   1       36.24       34.04      2.03 o 
  -1  10   1       14.60       13.41      2.70 o 
   0  10   1        2.02        2.52      2.55 o 
   1  10   1       67.05       45.21      3.68 o 
   2  10   1       10.44        6.79      3.23 o 
  -9  11   1        2.94        3.46      4.46 o 
  -8  11   1        7.57        7.31      2.44 o 
  -7  11   1       15.68       18.19      2.18 o 
  -6  11   1       13.72       17.19      2.02 o 
  -5  11   1       13.40       17.39      2.12 o 
  -4  11   1       53.02       60.00      2.69 o 
  -3  11   1       56.92       52.22      2.56 o 
  -2  11   1       17.35       12.89      2.81 o 
  -1  11   1        7.72       11.63      3.20 o 
   0  11   1        2.56        0.11      3.38 o 
  -7  12   1       18.12       17.69      2.44 o 
  -6  12   1        0.74        0.07      2.20 o 
  -5  12   1        0.49        0.30      2.14 o 
  -4  12   1       33.23       33.88      3.19 o 
  -3  12   1        0.37       -1.75      3.00 o 
   0 -12   2       28.50       36.43      3.42 o 
   1 -12   2        0.04       -0.68      2.95 o 
   2 -12   2       36.96       36.83      3.24 o 
   3 -12   2       33.25       36.35      2.63 o 
   4 -12   2        0.34        0.36      2.36 o 
   5 -12   2        6.57        6.53      2.40 o 
   6 -12   2       15.08       11.28      2.60 o 
   7 -12   2       80.09       90.31      3.84 o 
   8 -12   2        8.54        7.97      3.64 o 
  -2 -11   2        9.72       13.13      3.21 o 
  -1 -11   2        0.66        0.50      2.76 o 
   0 -11   2       18.79       19.56      2.20 o 
   1 -11   2       18.25       19.81      2.26 o 
   2 -11   2        2.15        1.79      2.18 o 
   3 -11   2       11.41        9.74      2.21 o 
   4 -11   2       37.72       36.55      2.80 o 
   5 -11   2       59.42       59.35      2.11 o 
   6 -11   2      485.87      524.16      8.03 o 
   7 -11   2        2.08        2.02      2.34 o 
   8 -11   2       78.78       88.18      3.38 o 
   9 -11   2        1.05        3.26      2.54 o 
  -3 -10   2       53.06       55.56      2.98 o 
  -2 -10   2       26.47       32.36      2.36 o 
  -1 -10   2        1.29        1.25      2.27 o 
   0 -10   2       33.85       34.59      2.41 o 
   1 -10   2        2.17        2.76      1.87 o 
   2 -10   2        8.65        7.76      1.64 o 
   3 -10   2       13.56       12.19      1.72 o 
   4 -10   2       60.81       54.89      2.38 o 
   5 -10   2       63.52       67.37      1.90 o 
   6 -10   2      240.07      274.37      3.30 o 
   7 -10   2       15.10       17.54      2.47 o 
   8 -10   2        3.85        4.90      2.36 o 
   9 -10   2        3.19        1.86      2.48 o 
  -4  -9   2        0.40        3.09      3.05 o 
  -3  -9   2        9.72        9.51      2.69 o 
  -2  -9   2        5.72        3.34      2.20 o 
  -1  -9   2       28.43       25.80      2.29 o 
   0  -9   2       24.72       26.10      2.37 o 
   1  -9   2       46.31       47.22      1.93 o 
   2  -9   2      241.08      234.64      2.95 o 
   3  -9   2      133.23      136.58      2.23 o 
   4  -9   2        5.18        4.64      1.03 o 
   5  -9   2      322.22      340.22      3.52 o 
   6  -9   2       20.16       21.22      1.72 o 
   7  -9   2      295.00      317.86      3.65 o 
   8  -9   2       54.27       47.10      2.73 o 
   9  -9   2       11.23        9.87      2.41 o 
  10  -9   2       23.26       15.94      3.18 o 
  -5  -8   2        0.00       -1.14      2.97 o 
  -4  -8   2        0.76        0.41      1.55 o 
  -3  -8   2        2.62        4.47      1.33 o 
  -2  -8   2        0.03        0.43      0.53 o 
  -1  -8   2      125.13      122.79      2.79 o 
   0  -8   2      140.17      125.63      3.08 o 
   1  -8   2       10.86        6.36      1.45 o 
   2  -8   2       15.92       15.94      1.18 o 
   3  -8   2        7.82        6.49      0.78 o 
   4  -8   2       96.26      101.88      1.69 o 
   5  -8   2       58.81       60.01      1.74 o 
   6  -8   2      599.09      623.78      5.75 o 
   7  -8   2       19.87       19.80      1.89 o 
   8  -8   2        6.34        6.20      2.35 o 
   9  -8   2        1.94       -1.81      2.36 o 
  10  -8   2        9.20       13.61      4.22 o 
  -6  -7   2      204.16      229.78      5.17 o 
  -5  -7   2       18.37       11.79      2.48 o 
  -4  -7   2        2.56        2.74      0.70 o 
  -3  -7   2      119.52      113.57      2.42 o 
  -2  -7   2       11.37        9.23      0.86 o 
  -1  -7   2       53.78       59.54      2.30 o 
   0  -7   2      389.49      399.29      3.18 o 
   1  -7   2       43.86       29.04      1.30 o 
   2  -7   2        6.73        6.52      0.98 o 
   3  -7   2        0.57        0.80      0.80 o 
   4  -7   2        1.65        0.68      0.94 o 
   5  -7   2        3.36        2.21      1.58 o 
   6  -7   2      753.79      801.84      9.91 o 
   7  -7   2      114.55      111.47      3.06 o 
   8  -7   2      364.92      405.32      5.79 o 
   9  -7   2       33.33       33.24      2.66 o 
  10  -7   2        1.45        1.94      3.85 o 
  -7  -6   2        0.14        0.44      2.22 o 
  -6  -6   2       26.05       24.18      2.49 o 
  -5  -6   2       74.30       70.82      1.64 o 
  -4  -6   2        2.73        2.40      0.97 o 
  -3  -6   2       47.27       43.12      1.70 o 
  -2  -6   2        0.55        0.12      0.79 o 
  -1  -6   2      650.07      527.71     28.83 o 
   0  -6   2       81.11       73.05      1.36 o 
   1  -6   2      147.45      142.05      1.92 o 
   2  -6   2      299.58      290.28      2.61 o 
   3  -6   2        9.46        7.28      0.90 o 
   4  -6   2      708.73      680.53      5.58 o 
   5  -6   2       33.76       28.27      1.76 o 
   6  -6   2      541.10      575.92      4.44 o 
   7  -6   2      582.25      581.82     12.24 o 
   8  -6   2       36.57       28.14      2.46 o 
   9  -6   2       35.69       35.91      4.70 o 
  10  -6   2        3.08        3.59      3.83 o 
  11  -6   2        0.09        2.66      4.30 o 
  -8  -5   2       12.95       12.31      3.09 o 
  -7  -5   2        6.29        5.08      2.09 o 
  -6  -5   2       67.74       60.16      3.56 o 
  -5  -5   2       72.97       70.84      2.56 o 
  -4  -5   2      203.04      208.20      3.53 o 
  -3  -5   2       52.41       49.03      1.28 o 
  -2  -5   2        0.39        1.98      0.87 o 
  -1  -5   2        8.19        7.09      0.56 o 
   0  -5   2      120.59      126.41      2.25 o 
   1  -5   2      128.02      123.87      1.34 o 
   2  -5   2       72.19       69.38      1.01 o 
   3  -5   2      112.00       98.76      1.38 o 
   4  -5   2       70.77       66.57      2.07 o 
   5  -5   2      114.67      120.63      2.44 o 
   6  -5   2      144.35      122.70      2.37 o 
   7  -5   2      732.67      747.06     10.01 o 
   8  -5   2       14.05       30.71      6.27 o 
   9  -5   2       40.47       35.84      4.15 o 
  10  -5   2        1.14       -1.55      3.57 o 
  11  -5   2        3.47        2.97      4.15 o 
  -8  -4   2       12.65       12.93      3.28 o 
  -7  -4   2        3.94        4.05      1.92 o 
  -6  -4   2      447.82      482.82      7.55 o 
  -5  -4   2       19.82       22.26      1.88 o 
  -4  -4   2      217.06      218.58     16.99 o 
  -3  -4   2       10.83       10.82      1.15 o 
  -2  -4   2      203.04      192.65     15.76 o 
  -1  -4   2     2456.79     2313.26     21.82 o 
   0  -4   2      345.43      343.70      5.64 o 
   1  -4   2      263.09      241.50      2.28 o 
   2  -4   2      227.13      235.56      1.68 o 
   3  -4   2      172.13      173.80      2.63 o 
   4  -4   2       10.24       13.33      1.72 o 
   5  -4   2       21.61       22.98      1.61 o 
   6  -4   2       22.45       22.12      2.21 o 
   7  -4   2       92.13      106.40      4.08 o 
   8  -4   2     1343.48     1461.13     39.01 o 
   9  -4   2        9.65        7.61      3.51 o 
  10  -4   2       34.31       39.96      4.45 o 
  -9  -3   2        0.11        1.11      2.75 o 
  -8  -3   2        3.64        2.75      1.68 o 
  -7  -3   2        7.28        6.81      1.74 o 
  -6  -3   2        6.72        3.72      1.73 o 
  -5  -3   2       57.57       47.72      2.03 o 
  -4  -3   2      383.63      397.23      3.24 o 
  -3  -3   2       20.28       27.35      1.22 o 
  -2  -3   2      127.94      145.24      3.59 o 
  -1  -3   2       35.39       40.39      1.05 o 
   0  -3   2      220.29      208.97      2.59 o 
   1  -3   2      337.37      324.40      1.97 o 
   2  -3   2        2.86        6.17      1.45 o 
   3  -3   2        0.12        2.15      1.24 o 
   4  -3   2       95.09       85.00      2.86 o 
   5  -3   2       22.23       17.93      4.65 o 
   6  -3   2      277.42      278.72      4.39 o 
   7  -3   2      746.94      780.86      6.79 o 
   8  -3   2      151.00      149.06      4.72 o 
   9  -3   2       22.97       26.64      3.80 o 
  10  -3   2       23.15       21.99      4.03 o 
 -10  -2   2        1.92        2.11      3.27 o 
  -9  -2   2       19.05       16.65      2.66 o 
  -8  -2   2      146.38      147.60      3.31 o 
  -7  -2   2      236.06      248.61      3.18 o 
  -6  -2   2      138.58      147.19      3.50 o 
  -5  -2   2      245.72      286.81     34.03 o 
  -4  -2   2        7.47        8.22      1.12 o 
  -3  -2   2      124.61      122.63      1.60 o 
  -2  -2   2     1558.81     1443.62     12.03 o 
  -1  -2   2       40.98       43.73      1.22 o 
   0  -2   2     2562.09     2462.91     34.48 o 
   1  -2   2     3761.21     3524.99     99.92 o 
   2  -2   2      122.56       88.50      3.74 o 
   3  -2   2       43.89       37.62      2.27 o 
   4  -2   2      509.14      465.58      5.85 o 
   5  -2   2     1218.69     1262.04     15.69 o 
   6  -2   2       35.52       42.01      2.05 o 
   7  -2   2      235.52      225.17      5.81 o 
   8  -2   2      214.17      204.58      6.62 o 
   9  -2   2      127.19      132.13      5.07 o 
  10  -2   2        1.13       -1.15      3.88 o 
 -10  -1   2        6.07        7.11      2.99 o 
  -9  -1   2       33.49       32.73      2.64 o 
  -8  -1   2       68.67       73.68      2.74 o 
  -7  -1   2      213.04      214.62      4.75 o 
  -6  -1   2      313.92      342.35      7.61 o 
  -5  -1   2      100.12       96.94      1.89 o 
  -4  -1   2      727.06      779.40     10.09 o 
  -3  -1   2       26.36       33.97      1.08 o 
  -2  -1   2      195.34      178.83      1.68 o 
  -1  -1   2     5772.24     5360.09     82.81 o 
   0  -1   2      271.33      265.86      7.19 o 
   1  -1   2     3726.71     3656.13    103.76 o 
   2  -1   2     1213.48     1139.99     50.17 o 
   3  -1   2      373.28      321.82     12.32 o 
   4  -1   2      328.18      312.51      5.46 o 
   5  -1   2      343.87      369.73      6.14 o 
   6  -1   2      102.98      114.06      3.59 o 
   7  -1   2        2.24        4.24      2.61 o 
   8  -1   2      293.76      298.95      6.15 o 
   9  -1   2        9.52        9.24      3.53 o 
  10  -1   2       14.83       11.83      4.02 o 
 -10   0   2        5.05        3.85      2.80 o 
  -9   0   2       14.10       11.23      2.09 o 
  -8   0   2      517.10      547.21      9.85 o 
  -7   0   2        3.23        2.63      1.35 o 
  -6   0   2       12.57       14.76      1.26 o 
  -5   0   2       44.38       55.24      1.75 o 
  -4   0   2      771.41      845.39     13.90 o 
  -3   0   2        0.01        1.14      0.62 o 
  -2   0   2     3279.71     3482.53     48.42 o 
  -1   0   2     5215.20     5439.75     36.19 o 
   0   0   2     4192.83     4239.09    103.44 o 
   1   0   2      256.24      240.19      2.65 o 
   2   0   2        1.62        1.65      0.72 o 
   3   0   2     1051.22     1089.36     13.10 o 
   4   0   2       41.28       40.92      3.88 o 
   5   0   2       91.85       79.42      6.77 o 
   6   0   2      168.78      145.16      4.65 o 
   7   0   2      763.94      708.42     27.31 o 
   8   0   2      151.48      155.30      5.02 o 
   9   0   2       19.48       19.26      3.97 o 
 -11   1   2       57.68       65.74      4.96 o 
 -10   1   2       20.25       17.49      2.72 o 
  -9   1   2       40.02       45.59      2.29 o 
  -8   1   2       23.23       23.38      1.91 o 
  -7   1   2       14.48       10.82      1.49 o 
  -6   1   2      332.44      355.76     14.32 o 
  -5   1   2     4045.81     4669.25    300.16 o 
  -4   1   2        9.83       13.26      0.82 o 
  -3   1   2      272.14      262.37      3.77 o 
  -2   1   2     1774.70     1803.52     34.25 o 
  -1   1   2     1056.11     1017.31      9.29 o 
   0   1   2     3553.59     3350.24     26.22 o 
   1   1   2     3819.23     3833.05     19.20 o 
   2   1   2        2.92        1.67      0.86 o 
   3   1   2      223.22      214.72      1.85 o 
   4   1   2       55.01       31.20      3.10 o 
   5   1   2      344.92      348.07      4.75 o 
   6   1   2       16.73       15.12      1.67 o 
   7   1   2        2.91        2.20      1.47 o 
   8   1   2        0.34        1.82      3.27 o 
   9   1   2       98.36      105.95      4.40 o 
 -11   2   2       15.16       17.94      4.18 o 
 -10   2   2       38.99       34.75      2.88 o 
  -9   2   2        0.44        0.26      1.55 o 
  -8   2   2       72.12       63.63      2.12 o 
  -7   2   2       37.12       36.68      1.47 o 
  -6   2   2      879.22      925.72     20.56 o 
  -5   2   2       29.03       31.64      1.10 o 
  -4   2   2      609.15      677.02      7.82 o 
  -3   2   2      304.14      324.14      3.07 o 
  -2   2   2     1181.54     1134.59      8.45 o 
  -1   2   2       26.72       24.80      0.62 o 
   0   2   2        0.29        1.19      0.86 o 
   1   2   2     3184.38     3083.25     12.75 o 
   2   2   2     2660.62     2657.69     29.92 o 
   3   2   2      130.34      158.74      1.93 o 
   4   2   2      170.16      149.44      9.11 o 
   5   2   2      685.83      704.30      6.31 o 
   6   2   2       88.55       89.52      2.59 o 
   7   2   2       37.34       35.81      2.79 o 
   8   2   2      223.78      241.22      5.10 o 
 -11   3   2       62.63       67.76      3.95 o 
 -10   3   2        5.80        6.13      2.86 o 
  -9   3   2       47.73       46.96      1.83 o 
  -8   3   2      111.54      113.42      2.37 o 
  -7   3   2        6.81        7.39      0.98 o 
  -6   3   2      312.83      339.41     11.86 o 
  -5   3   2     1511.10     1708.72     32.53 o 
  -4   3   2     3648.82     4146.92     52.64 o 
  -3   3   2      259.85      255.37      2.01 o 
  -2   3   2     1128.52     1119.94      8.91 o 
  -1   3   2      666.75      669.16      4.79 o 
   0   3   2     1629.54     1695.22     13.83 o 
   1   3   2        9.40       11.37      0.65 o 
   2   3   2     2830.06     2906.03     34.72 o 
   3   3   2      261.14      249.60      2.45 o 
   4   3   2       86.23       72.56      3.86 o 
   5   3   2        3.52        0.61      1.36 o 
   6   3   2        1.23        2.28      1.44 o 
   7   3   2       21.12       22.96      3.53 o 
   8   3   2       44.30       50.87      5.86 o 
 -11   4   2       15.39       18.40      4.05 o 
 -10   4   2        3.35        1.67      2.81 o 
  -9   4   2        0.00        0.92      0.98 o 
  -8   4   2      243.54      247.90      4.31 o 
  -7   4   2      338.01      344.85      6.44 o 
  -6   4   2      486.94      462.59      8.38 o 
  -5   4   2      500.96      531.28      8.55 o 
  -4   4   2      130.80      134.92      1.44 o 
  -3   4   2      255.44      260.58      2.25 o 
  -2   4   2        3.24        4.67      0.84 o 
  -1   4   2      945.08      946.50      9.05 o 
   0   4   2     2017.05     1893.97     13.87 o 
   1   4   2      383.44      369.00     19.63 o 
   2   4   2      205.11      220.22      4.20 o 
   3   4   2        0.36        0.23      2.05 o 
   4   4   2        0.03        0.45      0.93 o 
   5   4   2       23.60       24.46      1.47 o 
   6   4   2        0.14       -0.20      1.61 o 
   7   4   2       17.97       17.94      3.00 o 
 -11   5   2        2.70        1.16      3.03 o 
 -10   5   2       23.62       20.57      3.19 o 
  -9   5   2      237.10      245.58      5.00 o 
  -8   5   2        1.15        0.68      0.98 o 
  -7   5   2        9.89        9.59      1.23 o 
  -6   5   2       21.51       22.58      1.21 o 
  -5   5   2       22.24       25.92      1.15 o 
  -4   5   2      111.40      125.36      1.32 o 
  -3   5   2      988.01     1066.25      7.91 o 
  -2   5   2      248.26      252.82      1.64 o 
  -1   5   2        8.19        8.54      0.80 o 
   0   5   2        3.42        3.28      1.00 o 
   1   5   2       79.16       73.69      1.34 o 
   2   5   2       66.97       74.08      5.63 o 
   3   5   2       36.90       35.26      1.77 o 
   4   5   2      206.46      225.09      3.27 o 
   5   5   2       34.04       36.37      2.93 o 
   6   5   2        0.50        1.13      2.64 o 
 -11   6   2       22.18       24.96      3.45 o 
 -10   6   2        1.23        0.91      3.08 o 
  -9   6   2      138.41      131.01      1.98 o 
  -8   6   2       74.50       81.22      2.08 o 
  -7   6   2      128.70      120.47      1.98 o 
  -6   6   2      178.16      184.22      3.19 o 
  -5   6   2      499.41      547.76      3.86 o 
  -4   6   2      743.26      792.07      4.44 o 
  -3   6   2       66.37       68.20      1.25 o 
  -2   6   2       60.35       71.51      1.12 o 
  -1   6   2        3.12        1.75      0.82 o 
   0   6   2       32.15       23.48      1.01 o 
   1   6   2      120.60      130.19      2.20 o 
   2   6   2       73.06       71.45      2.28 o 
   3   6   2      320.93      336.82      3.75 o 
   4   6   2       22.99       27.00      2.60 o 
   5   6   2       60.95       63.25      3.23 o 
   6   6   2       13.45       11.87      3.00 o 
 -11   7   2        1.14        0.10      3.15 o 
 -10   7   2       67.51       62.57      4.06 o 
  -9   7   2       17.60       20.39      2.13 o 
  -8   7   2       22.01       19.05      1.54 o 
  -7   7   2      119.11      120.28      2.19 o 
  -6   7   2       66.14       63.00      1.41 o 
  -5   7   2       95.45       91.64      1.40 o 
  -4   7   2      106.36      103.22      1.44 o 
  -3   7   2      172.82      169.35      1.66 o 
  -2   7   2        2.16        1.18      0.98 o 
  -1   7   2       42.20       40.14      1.11 o 
   0   7   2      313.76      308.31      6.89 o 
   1   7   2       15.73       16.56      1.61 o 
   2   7   2        6.07        5.70      1.97 o 
   3   7   2       37.56       37.71      2.16 o 
   4   7   2       36.61       35.49      2.82 o 
   5   7   2        0.18       -1.33      2.66 o 
 -11   8   2        2.14        0.76      3.34 o 
 -10   8   2        0.59        0.56      3.37 o 
  -9   8   2        1.48        1.38      1.82 o 
  -8   8   2        0.64        1.32      1.61 o 
  -7   8   2      156.25      160.66      2.51 o 
  -6   8   2        0.92        0.66      1.05 o 
  -5   8   2      153.03      148.62      3.41 o 
  -4   8   2       92.67       88.04      1.63 o 
  -3   8   2      203.05      213.62      2.23 o 
  -2   8   2       23.95       23.21      1.28 o 
  -1   8   2       61.60       63.23      1.36 o 
   0   8   2      146.60      146.01      1.88 o 
   1   8   2       53.46       48.48      1.92 o 
   2   8   2        0.04       -0.67      2.46 o 
   3   8   2        0.02        0.23      2.31 o 
   4   8   2       20.23       19.75      3.62 o 
 -10   9   2       19.04       17.56      3.77 o 
  -9   9   2       18.72       18.00      3.45 o 
  -8   9   2      206.28      223.48      5.50 o 
  -7   9   2       14.70       15.19      1.46 o 
  -6   9   2        7.51        6.43      0.92 o 
  -5   9   2        0.69       -0.33      1.27 o 
  -4   9   2      320.91      340.20      3.41 o 
  -3   9   2       27.49       28.28      1.31 o 
  -2   9   2        1.22        0.94      1.06 o 
  -1   9   2        0.25        0.77      1.23 o 
   0   9   2       25.60       23.32      1.47 o 
   1   9   2        2.64        1.77      1.88 o 
   2   9   2        4.14        5.14      2.64 o 
  -9  10   2        0.47        0.94      3.41 o 
  -8  10   2       14.97       17.73      2.56 o 
  -7  10   2       63.92       72.72      2.51 o 
  -6  10   2        1.21        1.03      1.58 o 
  -5  10   2        9.19       10.17      1.62 o 
  -4  10   2       16.12       13.69      1.51 o 
  -3  10   2      115.88      108.41      2.21 o 
  -2  10   2       87.38       83.25      3.81 o 
  -1  10   2        3.03        2.60      2.90 o 
   0  10   2        0.18        1.67      2.80 o 
   1  10   2        2.00        3.16      3.24 o 
  -8  11   2       28.57       26.93      2.40 o 
  -7  11   2        0.75        1.27      1.98 o 
  -6  11   2        2.24        1.32      2.00 o 
  -5  11   2        3.77        3.19      2.01 o 
  -4  11   2        0.71       -0.15      2.06 o 
  -3  11   2        6.37        4.91      2.96 o 
  -2  11   2       27.62       36.52      3.76 o 
  -1  11   2       19.38       27.93      3.47 o 
  -6  12   2        6.58        8.08      2.29 o 
  -5  12   2        1.12        3.54      2.77 o 
  -4  12   2       59.95       69.27      4.75 o 
   4 -13   3        7.97        9.81      3.32 o 
   5 -13   3       10.83       12.55      3.12 o 
   0 -12   3       14.63       21.73      3.72 o 
   1 -12   3      116.95      122.87      5.42 o 
   2 -12   3        2.24        3.47      2.94 o 
   3 -12   3        0.21       -0.13      2.44 o 
   4 -12   3        2.05        1.15      2.61 o 
   5 -12   3       60.62       52.71      3.36 o 
   6 -12   3        0.93        0.52      3.20 o 
   7 -12   3       26.05       32.59      3.40 o 
  -2 -11   3       14.41       15.73      2.61 o 
  -1 -11   3       67.36       82.01      3.41 o 
   0 -11   3        0.69        1.83      2.23 o 
   1 -11   3        1.85        0.38      2.13 o 
   2 -11   3        8.96        7.84      1.89 o 
   3 -11   3       36.45       33.36      2.41 o 
   4 -11   3       68.78       73.65      3.26 o 
   5 -11   3       15.71       14.10      1.91 o 
   6 -11   3        1.90        1.57      2.29 o 
   7 -11   3       38.60       36.83      3.04 o 
   8 -11   3        3.32        1.08      2.55 o 
   9 -11   3        2.45        1.22      2.63 o 
  -3 -10   3        2.33        3.59      2.62 o 
  -2 -10   3       17.12       17.21      2.60 o 
  -1 -10   3      132.13      146.82      4.12 o 
   0 -10   3       31.90       38.39      2.75 o 
   1 -10   3       75.01       73.92      2.72 o 
   2 -10   3       64.35       62.28      2.29 o 
   3 -10   3       59.71       53.58      2.42 o 
   4 -10   3        5.32        5.50      0.82 o 
   5 -10   3        1.28        1.13      1.26 o 
   6 -10   3       27.74       27.43      1.85 o 
   7 -10   3       28.11       22.87      2.91 o 
   8 -10   3       45.58       46.71      3.18 o 
   9 -10   3       25.65       26.20      2.85 o 
  -4  -9   3       15.31       20.57      3.27 o 
  -3  -9   3        3.63        2.87      2.41 o 
  -2  -9   3       29.67       32.26      2.50 o 
  -1  -9   3       35.05       45.85      2.83 o 
   0  -9   3       76.54       76.28      3.74 o 
   1  -9   3      348.06      351.50      3.75 o 
   2  -9   3       61.81       61.28      2.10 o 
   3  -9   3       80.51       65.40      4.73 o 
   4  -9   3        7.47        6.83      1.29 o 
   5  -9   3      287.76      303.60      2.83 o 
   6  -9   3       99.65      102.28      2.37 o 
   7  -9   3        4.33        1.83      1.92 o 
   8  -9   3        5.55        5.31      3.24 o 
   9  -9   3        0.88        0.36      2.53 o 
  10  -9   3        5.81        7.66      4.18 o 
  -6  -8   3       11.95       10.73      3.30 o 
  -5  -8   3       13.56       14.46      3.44 o 
  -4  -8   3       13.48       16.54      2.35 o 
  -3  -8   3        2.19        0.99      0.83 o 
  -2  -8   3        0.00       -0.75      1.40 o 
  -1  -8   3        0.01       -0.56      1.64 o 
   0  -8   3      127.30      121.67      2.82 o 
   1  -8   3      569.56      576.19      3.99 o 
   2  -8   3        0.07        1.66      1.46 o 
   3  -8   3      232.06      228.83      3.10 o 
   4  -8   3       47.06       42.72      1.63 o 
   5  -8   3        0.00        0.46      1.46 o 
   6  -8   3      514.63      530.02      5.30 o 
   7  -8   3        6.84        7.02      2.12 o 
   8  -8   3       23.46       21.04      2.68 o 
   9  -8   3        9.84        8.80      2.50 o 
  10  -8   3       18.57       16.30      4.05 o 
  -6  -7   3        1.35        4.08      2.47 o 
  -5  -7   3       76.26       65.47      2.65 o 
  -4  -7   3        6.86        5.40      1.14 o 
  -3  -7   3       48.63       51.51      2.05 o 
  -2  -7   3       71.33       64.79      2.21 o 
  -1  -7   3      121.28      116.98      2.29 o 
   0  -7   3     1117.02     1139.30     18.48 o 
   1  -7   3       99.74       98.03      1.83 o 
   2  -7   3     1178.70     1222.73     14.20 o 
   3  -7   3        2.91        4.40      0.92 o 
   4  -7   3        0.85       -0.22      1.09 o 
   5  -7   3      336.10      321.83      3.51 o 
   6  -7   3        0.11       -0.24      1.83 o 
   7  -7   3       63.05       63.05      2.84 o 
   8  -7   3      144.39      132.07      6.02 o 
   9  -7   3        0.01        0.18      2.09 o 
  10  -7   3        1.17        4.41      4.12 o 
  -7  -6   3        1.51       -0.13      2.42 o 
  -6  -6   3        0.00       -1.90      3.49 o 
  -5  -6   3       44.52       37.02      2.10 o 
  -4  -6   3       26.62       22.46      2.94 o 
  -3  -6   3       59.09       53.38      1.55 o 
  -2  -6   3       15.36       12.58      0.89 o 
  -1  -6   3       61.36       71.53      1.33 o 
   0  -6   3        4.28        2.31      1.20 o 
   1  -6   3      277.02      232.65      6.14 o 
   2  -6   3       91.34       73.74      1.14 o 
   3  -6   3      541.70      579.47      3.30 o 
   4  -6   3      230.47      234.39      2.90 o 
   5  -6   3        2.04        2.12      1.30 o 
   6  -6   3        1.67        0.91      1.61 o 
   7  -6   3        5.08        1.96      2.97 o 
   8  -6   3      262.81      288.10      6.13 o 
   9  -6   3       26.29       20.48      3.95 o 
  10  -6   3       12.62        6.28      3.94 o 
  -8  -5   3       12.68       16.49      6.00 o 
  -7  -5   3       77.26       70.66      3.11 o 
  -6  -5   3       13.12       12.73      2.33 o 
  -5  -5   3        4.85        2.96      1.77 o 
  -4  -5   3       10.98       10.59      1.73 o 
  -3  -5   3        1.80        0.54      1.09 o 
  -2  -5   3      303.08      293.49      3.02 o 
  -1  -5   3      181.89      168.64      2.29 o 
   0  -5   3       58.12       59.28      1.39 o 
   1  -5   3       68.19       62.21      1.00 o 
   2  -5   3      144.08      157.73      2.25 o 
   3  -5   3      174.49      239.76      2.19 o 
   4  -5   3       72.38       87.28      2.09 o 
   5  -5   3       67.29       73.60      1.79 o 
   6  -5   3      418.32      414.24      4.20 o 
   7  -5   3      433.94      424.24      6.64 o 
   8  -5   3       82.68       96.90      4.57 o 
   9  -5   3       27.59       28.70      4.15 o 
  10  -5   3        7.57        8.81      4.25 o 
  -9  -4   3       14.46       10.86      2.92 o 
  -8  -4   3        2.63        3.74      2.00 o 
  -7  -4   3        2.68        1.03      2.42 o 
  -6  -4   3      219.17      248.06      3.45 o 
  -5  -4   3       40.90       31.48      1.73 o 
  -4  -4   3       77.33       60.22      4.82 o 
  -3  -4   3      530.43      543.43      4.79 o 
  -2  -4   3        5.97        8.02      0.88 o 
  -1  -4   3        6.69        8.01      0.80 o 
   0  -4   3       18.14       17.55      0.71 o 
   1  -4   3      490.79      520.73      3.67 o 
   2  -4   3     3132.19     3359.57     62.71 o 
   3  -4   3      119.85      113.26      1.98 o 
   4  -4   3      310.72      386.59      5.96 o 
   5  -4   3       31.61       32.75      2.47 o 
   6  -4   3        5.73        3.56      2.00 o 
   7  -4   3       93.72      108.06      3.71 o 
   8  -4   3       20.74       24.92      3.57 o 
   9  -4   3       48.29       43.82      4.25 o 
  10  -4   3       47.48       41.05      4.61 o 
  -9  -3   3        2.35        0.31      2.56 o 
  -8  -3   3       13.43       12.26      1.78 o 
  -7  -3   3       96.70      100.32      2.86 o 
  -6  -3   3        2.91        3.45      1.66 o 
  -5  -3   3        1.60        1.44      1.53 o 
  -4  -3   3      397.93      358.05     26.20 o 
  -3  -3   3      137.72      148.97      1.98 o 
  -2  -3   3      239.21      220.11      2.54 o 
  -1  -3   3      324.04      292.02      3.20 o 
   0  -3   3        4.34        4.26      0.89 o 
   1  -3   3     2493.59     2509.56     35.85 o 
   2  -3   3     1131.47     1158.40     11.35 o 
   3  -3   3       53.64       63.05      1.82 o 
   4  -3   3     1990.94     2036.15     27.63 o 
   5  -3   3      335.45      331.92      7.73 o 
   6  -3   3       26.04       25.93      2.12 o 
   7  -3   3        1.27        1.09      1.03 o 
   8  -3   3        2.47        2.52      3.42 o 
   9  -3   3       10.58        9.04      3.60 o 
  10  -3   3        0.05        2.38      3.93 o 
 -10  -2   3        0.45        0.05      2.65 o 
  -9  -2   3        8.16        7.21      2.42 o 
  -8  -2   3        0.78        1.27      1.32 o 
  -7  -2   3        8.32        7.77      1.82 o 
  -6  -2   3      421.95      474.37      9.44 o 
  -5  -2   3        1.29        3.33      1.18 o 
  -4  -2   3      107.53       89.74      6.55 o 
  -3  -2   3      442.05      490.91      3.12 o 
  -2  -2   3       36.96       46.06      1.02 o 
  -1  -2   3      422.28      397.64      4.19 o 
   0  -2   3     3944.24     3669.43     34.79 o 
   1  -2   3        3.43       15.39      1.18 o 
   2  -2   3      588.12      536.35     12.23 o 
   3  -2   3      348.20      449.70     15.46 o 
   4  -2   3       76.63       84.02      2.95 o 
   5  -2   3      196.69      185.51      4.18 o 
   6  -2   3       15.38        9.91      2.42 o 
   7  -2   3        1.80        1.89      3.32 o 
   8  -2   3       34.34       36.82      3.82 o 
   9  -2   3       82.20       79.53      5.64 o 
  10  -2   3        2.65       -0.60      4.11 o 
 -10  -1   3        3.90        3.82      2.78 o 
  -9  -1   3      143.11      145.38      4.34 o 
  -8  -1   3      119.84      117.67      4.01 o 
  -7  -1   3      125.99      101.91     11.13 o 
  -6  -1   3      498.41      519.21      5.98 o 
  -5  -1   3        1.20        3.05      1.09 o 
  -4  -1   3      796.01      839.53     11.11 o 
  -3  -1   3      492.68      513.46      5.94 o 
  -2  -1   3      833.48      869.47     10.45 o 
  -1  -1   3     6838.17     6536.77    124.17 o 
   0  -1   3     1420.20     1341.45     22.09 o 
   1  -1   3      225.91      199.77      4.27 o 
   2  -1   3      216.03      207.66      5.76 o 
   3  -1   3       16.47       15.12      1.78 o 
   4  -1   3     1796.77     1827.67     83.75 o 
   5  -1   3        1.05        1.06      1.33 o 
   6  -1   3       22.55       16.93      1.59 o 
   7  -1   3       16.45       17.11      3.31 o 
   8  -1   3      103.95      105.15      4.62 o 
   9  -1   3        0.33       -0.67      3.78 o 
 -11   0   3        4.63        3.15      4.15 o 
 -10   0   3       39.06       40.17      3.08 o 
  -9   0   3        9.23       12.90      2.00 o 
  -8   0   3       49.54       43.20      2.08 o 
  -7   0   3        2.73        2.36      1.30 o 
  -6   0   3      238.72      229.22      3.85 o 
  -5   0   3       79.73      119.85      9.11 o 
  -4   0   3       13.73       12.63      0.89 o 
  -3   0   3     1871.29     2069.48     20.38 o 
  -2   0   3      805.78      842.88     16.83 o 
  -1   0   3      158.08      164.64      5.60 o 
   0   0   3     1240.37     1202.96     19.30 o 
   1   0   3      588.88      603.85      5.95 o 
   2   0   3        0.94        3.39      0.81 o 
   3   0   3      260.46      289.50      6.92 o 
   4   0   3      798.41      904.61     11.07 o 
   5   0   3       14.77        8.96      1.56 o 
   6   0   3       30.79       25.27      3.13 o 
   7   0   3      117.92      120.52      4.85 o 
   8   0   3        0.11        1.05      3.19 o 
   9   0   3       18.14       17.28      3.75 o 
 -11   1   3        0.10        1.27      3.70 o 
 -10   1   3        1.67        3.03      2.34 o 
  -9   1   3      475.35      491.30     10.30 o 
  -8   1   3       96.18       94.14      2.12 o 
  -7   1   3      194.50      181.43      4.18 o 
  -6   1   3      151.42      175.24      4.86 o 
  -5   1   3        0.08        3.92      1.63 o 
  -4   1   3      172.57      227.80     10.56 o 
  -3   1   3     1517.08     1745.71     29.53 o 
  -2   1   3      354.21      353.09      4.71 o 
  -1   1   3     1664.55     1544.35     17.94 o 
   0   1   3     2061.84     1961.65     11.50 o 
   1   1   3      705.89      704.96      5.27 o 
   2   1   3      205.50      192.47      1.67 o 
   3   1   3      118.52      114.58      1.86 o 
   4   1   3        6.39        6.02      1.04 o 
   5   1   3      162.06      123.57     13.23 o 
   6   1   3      310.05      281.80     11.14 o 
   7   1   3        0.04        0.63      2.87 o 
   8   1   3      110.44       99.50      4.58 o 
   9   1   3        0.87        0.31      5.49 o 
 -11   2   3        1.22       -0.12      2.78 o 
 -10   2   3       39.87       52.11      2.38 o 
  -9   2   3      144.25      152.03      4.40 o 
  -8   2   3       63.44       56.66      3.15 o 
  -7   2   3        7.27        6.49      0.93 o 
  -6   2   3       47.19       51.11      1.74 o 
  -5   2   3      268.09      330.65      8.64 o 
  -4   2   3     3670.33     3891.18     36.34 o 
  -3   2   3      242.17      218.96      2.07 o 
  -2   2   3      134.13      146.02      1.30 o 
  -1   2   3      394.85      403.32      3.81 o 
   0   2   3      610.97      650.44      3.14 o 
   1   2   3      234.72      229.78      1.72 o 
   2   2   3       41.66       37.75      1.16 o 
   3   2   3       31.18       30.69      1.36 o 
   4   2   3      728.45      761.85     11.02 o 
   5   2   3        1.58        1.69      1.48 o 
   6   2   3       92.06       91.32      3.43 o 
   7   2   3        4.35        4.68      2.76 o 
   8   2   3       17.39       16.76      4.20 o 
 -11   3   3        0.60        2.10      2.68 o 
 -10   3   3        7.71        8.74      1.57 o 
  -9   3   3       82.89       72.17      3.29 o 
  -8   3   3      176.52      177.59      3.61 o 
  -7   3   3      515.34      534.80      6.56 o 
  -6   3   3       31.13       32.08      1.51 o 
  -5   3   3      175.40      135.55      2.43 o 
  -4   3   3      125.66      134.82      1.68 o 
  -3   3   3     2334.06     2393.31     19.90 o 
  -2   3   3      235.85      229.66      1.27 o 
  -1   3   3       28.20       29.70      0.86 o 
   0   3   3     1131.18     1193.36      7.85 o 
   1   3   3        3.15        1.54      0.88 o 
   2   3   3       87.43       81.95      1.73 o 
   3   3   3       58.49       62.39      1.91 o 
   4   3   3        2.23       -0.09      1.38 o 
   5   3   3       90.12       70.84      8.07 o 
   6   3   3      118.79      122.13      2.93 o 
   7   3   3       37.19       36.17      3.33 o 
 -11   4   3       23.07       18.83      2.86 o 
 -10   4   3       41.80       40.32      3.62 o 
  -9   4   3      215.39      205.19      3.48 o 
  -8   4   3      225.22      235.74      3.43 o 
  -7   4   3       25.67       28.87      1.03 o 
  -6   4   3        2.15        2.68      1.39 o 
  -5   4   3      845.24      879.51     31.17 o 
  -4   4   3      811.08      845.40     25.74 o 
  -3   4   3        0.10        0.86      0.61 o 
  -2   4   3       29.61       30.70      0.87 o 
  -1   4   3      150.21      154.08      2.38 o 
   0   4   3        5.18        7.39      1.40 o 
   1   4   3       79.27       76.66      1.42 o 
   2   4   3      193.90      177.69      4.56 o 
   3   4   3      514.53      505.98      7.42 o 
   4   4   3       39.26       35.04      2.92 o 
   5   4   3        0.03       -0.92      2.13 o 
   6   4   3       40.33       35.82      3.51 o 
   7   4   3        0.24        1.43      3.13 o 
 -11   5   3        0.00        0.42      2.53 o 
 -10   5   3        1.76        0.48      3.02 o 
  -9   5   3       20.82       17.15      1.34 o 
  -8   5   3       88.83       95.97      2.90 o 
  -7   5   3      385.46      378.21     26.12 o 
  -6   5   3       77.73       69.06      2.07 o 
  -5   5   3      106.38      122.48      2.15 o 
  -4   5   3       90.89       84.53      1.35 o 
  -3   5   3      259.09      251.71      1.92 o 
  -2   5   3      393.57      413.31      3.42 o 
  -1   5   3      271.11      241.42      2.93 o 
   0   5   3        8.89        7.85      0.75 o 
   1   5   3       59.21       52.73      1.69 o 
   2   5   3      487.40      525.19      6.85 o 
   3   5   3      324.44      325.83      3.88 o 
   4   5   3       41.08       46.44      2.40 o 
   5   5   3        9.51       12.18      2.74 o 
   6   5   3       56.67       63.53      3.60 o 
 -11   6   3       18.72       11.98      2.72 o 
 -10   6   3        0.27       -0.49      3.11 o 
  -9   6   3       72.85       65.81      1.69 o 
  -8   6   3      103.86      105.64      2.70 o 
  -7   6   3       22.56       20.74      1.91 o 
  -6   6   3        4.86        3.04      0.85 o 
  -5   6   3      263.29      284.08      2.19 o 
  -4   6   3      237.63      237.96      5.71 o 
  -3   6   3      653.63      659.24      4.59 o 
  -2   6   3      371.93      381.91      4.20 o 
  -1   6   3        0.93        0.51      0.99 o 
   0   6   3        0.43        0.43      0.91 o 
   1   6   3       42.89       45.72      1.76 o 
   2   6   3      146.33      151.28      3.00 o 
   3   6   3       10.93       13.75      2.10 o 
   4   6   3       16.19        9.38      2.55 o 
   5   6   3       83.30       86.04      3.75 o 
 -11   7   3       20.66       20.18      3.73 o 
 -10   7   3        2.10        1.42      3.26 o 
  -9   7   3       15.22       11.87      3.16 o 
  -8   7   3       88.48       74.31      3.09 o 
  -7   7   3       48.79       50.45      1.44 o 
  -6   7   3      285.55      286.91      2.32 o 
  -5   7   3       92.71       86.94      1.28 o 
  -4   7   3      426.14      454.48      4.05 o 
  -3   7   3       43.61       38.62      1.40 o 
  -2   7   3      341.11      346.50      2.60 o 
  -1   7   3       39.46       32.64      1.50 o 
   0   7   3       29.30       28.68      2.07 o 
   1   7   3       14.14       14.72      2.19 o 
   2   7   3       40.02       41.54      2.29 o 
   3   7   3        0.74        0.37      2.36 o 
   4   7   3       18.81       15.31      2.79 o 
 -11   8   3        5.75        5.72      3.74 o 
 -10   8   3        4.04        5.17      3.36 o 
  -9   8   3       63.27       53.20      2.64 o 
  -8   8   3        0.01        0.23      2.01 o 
  -7   8   3      166.41      166.42      2.53 o 
  -6   8   3        6.67        5.17      0.93 o 
  -5   8   3      165.32      172.97      2.18 o 
  -4   8   3        7.90        8.18      1.43 o 
  -3   8   3       92.42      103.52      2.21 o 
  -2   8   3        2.25        3.95      1.30 o 
  -1   8   3       52.40       45.92      1.14 o 
   0   8   3        0.02       -0.04      0.53 o 
   1   8   3        0.01       -0.83      2.15 o 
   2   8   3        1.20        0.89      2.23 o 
   3   8   3        5.91        2.82      3.29 o 
 -10   9   3        0.18       -0.79      3.70 o 
  -9   9   3        9.17        5.47      3.31 o 
  -8   9   3       32.75       31.04      2.65 o 
  -7   9   3        0.76        0.29      1.71 o 
  -6   9   3      251.68      276.81      4.78 o 
  -5   9   3       44.31       47.44      1.83 o 
  -4   9   3       18.80       15.98      1.63 o 
  -3   9   3       78.76       76.21      2.20 o 
  -2   9   3       36.12       35.45      1.51 o 
  -1   9   3        7.29        6.24      1.44 o 
   0   9   3       69.04       69.88      2.82 o 
   1   9   3        2.48        5.46      3.15 o 
   2   9   3        4.27        4.84      3.18 o 
  -9  10   3       46.03       49.29      3.67 o 
  -8  10   3        1.32        0.79      2.31 o 
  -7  10   3       81.36       84.23      3.60 o 
  -6  10   3        0.66        1.26      2.01 o 
  -5  10   3        0.07        2.29      2.10 o 
  -4  10   3        2.46        1.34      1.89 o 
  -3  10   3       44.85       46.13      2.63 o 
  -2  10   3       24.89       25.23      3.26 o 
  -1  10   3       36.95       37.23      2.90 o 
   0  10   3        0.63       -0.15      3.10 o 
  -8  11   3       13.84       14.71      2.57 o 
  -7  11   3        0.22        0.18      2.37 o 
  -6  11   3       18.92       20.22      3.10 o 
  -5  11   3       18.00       17.63      2.88 o 
  -4  11   3        1.98       -0.47      3.14 o 
  -3  11   3        0.01        1.00      3.13 o 
  -2  11   3        3.99        1.36      3.67 o 
   3 -13   4        1.86        2.75      3.13 o 
   4 -13   4       13.76       15.33      3.12 o 
   0 -12   4       39.18       40.50      4.37 o 
   1 -12   4       37.21       35.43      3.11 o 
   2 -12   4        8.99       11.30      2.45 o 
   3 -12   4       44.59       46.90      3.55 o 
   4 -12   4        1.01        0.67      2.66 o 
   5 -12   4       18.11       21.90      3.59 o 
   6 -12   4        9.56       10.31      3.46 o 
   7 -12   4        1.20        1.13      3.81 o 
  -2 -11   4        7.92        6.86      2.82 o 
  -1 -11   4       22.57       19.79      3.06 o 
   0 -11   4       24.73       25.34      2.91 o 
   1 -11   4        1.00        0.25      2.24 o 
   2 -11   4      123.78      120.81      2.98 o 
   3 -11   4        4.40        4.02      2.41 o 
   4 -11   4        2.99        3.27      2.85 o 
   5 -11   4       12.68       14.32      2.14 o 
   6 -11   4       54.98       47.14      3.07 o 
   7 -11   4       48.85       44.85      3.26 o 
   8 -11   4       32.20       35.84      3.46 o 
  -3 -10   4       34.34       38.10      3.15 o 
  -2 -10   4       26.44       31.83      2.91 o 
  -1 -10   4        0.44        1.96      2.62 o 
   0 -10   4       35.56       34.20      2.71 o 
   1 -10   4        6.74        6.88      2.12 o 
   2 -10   4       27.92       22.31      1.85 o 
   3 -10   4      125.24      125.94      4.12 o 
   4 -10   4       31.52       30.97      1.33 o 
   5 -10   4       99.62      108.25      2.23 o 
   6 -10   4        4.86        5.54      1.81 o 
   7 -10   4        5.10        4.69      2.71 o 
   8 -10   4        4.52        6.12      2.95 o 
   9 -10   4        0.62        1.46      3.71 o 
  -5  -9   4        7.30       10.88      3.50 o 
  -4  -9   4        0.04        1.02      2.35 o 
  -3  -9   4       30.19       34.18      2.79 o 
  -2  -9   4       11.87       12.81      1.92 o 
  -1  -9   4        0.35        0.34      1.77 o 
   0  -9   4        6.75        4.88      2.00 o 
   1  -9   4      196.01      217.65      3.21 o 
   2  -9   4      588.63      617.39      4.53 o 
   3  -9   4        0.46       -0.25      0.94 o 
   4  -9   4       11.72       12.41      1.44 o 
   5  -9   4       66.55       63.51      2.24 o 
   6  -9   4       38.28       36.24      2.58 o 
   7  -9   4       47.22       42.48      2.48 o 
   8  -9   4       36.82       31.92      4.04 o 
   9  -9   4        9.87        8.85      3.76 o 
  -6  -8   4        4.78        7.74      4.56 o 
  -5  -8   4       18.76       17.55      3.62 o 
  -4  -8   4       24.11       25.57      2.14 o 
  -3  -8   4        0.01        0.29      0.89 o 
  -2  -8   4       59.03       53.50      1.18 o 
  -1  -8   4      423.22      413.86      6.35 o 
   0  -8   4      146.33      126.49      2.52 o 
   1  -8   4        3.09        3.13      1.42 o 
   2  -8   4      114.05      115.43      2.05 o 
   3  -8   4      254.52      249.83      2.07 o 
   4  -8   4      208.03      205.49      2.21 o 
   5  -8   4        2.12        1.10      1.44 o 
   6  -8   4       45.85       36.88      5.15 o 
   7  -8   4      163.14      170.24      3.94 o 
   8  -8   4        7.59        7.17      3.72 o 
   9  -8   4       15.53       11.95      3.77 o 
  10  -8   4       11.36       11.26      4.10 o 
  -7  -7   4        0.97        2.60      3.33 o 
  -6  -7   4        4.87        8.67      4.04 o 
  -5  -7   4        1.09        0.75      1.90 o 
  -4  -7   4        4.35        2.59      1.15 o 
  -3  -7   4       72.32       69.60      1.73 o 
  -2  -7   4       59.42       49.36      1.15 o 
  -1  -7   4      136.83      132.38      1.44 o 
   0  -7   4      259.79      261.00      2.50 o 
   1  -7   4      182.48      172.23      3.74 o 
   2  -7   4        2.35        5.14      0.92 o 
   3  -7   4       41.32       37.33      1.33 o 
   4  -7   4       24.47       25.66      1.34 o 
   5  -7   4       45.03       42.63      1.62 o 
   6  -7   4       19.42       16.28      1.68 o 
   7  -7   4      192.14      192.46      3.93 o 
   8  -7   4       13.94       12.15      3.54 o 
   9  -7   4        4.58        5.93      3.75 o 
  10  -7   4       12.33       12.17      4.06 o 
  -7  -6   4        0.03       -0.22      3.09 o 
  -6  -6   4       55.84       57.00      3.72 o 
  -5  -6   4       24.86       28.99      1.96 o 
  -4  -6   4        8.22        6.98      1.41 o 
  -3  -6   4       41.96       37.18      1.38 o 
  -2  -6   4      208.11      207.43      4.09 o 
  -1  -6   4      433.57      431.46      3.60 o 
   0  -6   4        6.38        5.66      0.72 o 
   1  -6   4      798.38      835.73     30.15 o 
   2  -6   4      497.67      530.18      4.23 o 
   3  -6   4      148.23      165.33      2.27 o 
   4  -6   4      495.58      510.13      3.00 o 
   5  -6   4      214.18      225.05      3.43 o 
   6  -6   4      369.76      395.31      5.83 o 
   7  -6   4        0.56        2.58      3.25 o 
   8  -6   4       20.64       14.15      3.67 o 
   9  -6   4        0.00        4.84      4.01 o 
  10  -6   4       17.32       15.84      4.03 o 
  -8  -5   4        9.84        9.23      3.37 o 
  -7  -5   4       17.70       15.67      3.13 o 
  -6  -5   4        0.41        0.50      1.80 o 
  -5  -5   4      151.73      181.75      2.93 o 
  -4  -5   4        0.12       -0.35      1.45 o 
  -3  -5   4      103.64      113.50      1.65 o 
  -2  -5   4       55.54       55.95      1.38 o 
  -1  -5   4       23.50       23.98      1.03 o 
   0  -5   4      702.25      684.67      5.10 o 
   1  -5   4      666.93      676.53      4.99 o 
   2  -5   4      167.52      191.53      2.71 o 
   3  -5   4      328.41      340.62      4.07 o 
   4  -5   4      239.01      245.36      2.61 o 
   5  -5   4       24.09       20.65      1.43 o 
   6  -5   4      194.17      204.68      3.13 o 
   7  -5   4        8.51        6.98      3.34 o 
   8  -5   4       20.43       21.52      3.70 o 
   9  -5   4      146.58      146.86      5.60 o 
  10  -5   4        0.12        1.55      4.30 o 
  -9  -4   4       68.52       70.95      4.04 o 
  -8  -4   4       38.43       39.70      3.59 o 
  -7  -4   4        1.48        2.40      2.69 o 
  -6  -4   4       33.72       35.40      2.06 o 
  -5  -4   4        0.13        0.30      1.59 o 
  -4  -4   4      232.08      273.71      3.13 o 
  -3  -4   4       63.47       64.94      1.43 o 
  -2  -4   4        8.61        6.52      0.96 o 
  -1  -4   4      129.83      112.71      1.67 o 
   0  -4   4     3194.99     3131.87     21.13 o 
   1  -4   4     1346.44     1276.21     13.56 o 
   2  -4   4     1459.23     1596.57      9.26 o 
   3  -4   4        5.03        1.12      1.69 o 
   4  -4   4       42.05       32.39      1.59 o 
   5  -4   4      547.34      544.86      4.94 o 
   6  -4   4      216.67      208.43      4.85 o 
   7  -4   4        0.12        0.87      2.85 o 
   8  -4   4      140.00      131.62      4.76 o 
   9  -4   4       37.41       36.55      4.41 o 
  10  -4   4       22.33       19.72      4.55 o 
  -9  -3   4       21.76       23.31      3.17 o 
  -8  -3   4        9.29       12.78      2.70 o 
  -7  -3   4       21.98       22.35      2.40 o 
  -6  -3   4        2.12        3.16      1.78 o 
  -5  -3   4        1.29        2.28      1.63 o 
  -4  -3   4       16.37       18.20      1.37 o 
  -3  -3   4      103.65      105.86      2.14 o 
  -2  -3   4      116.04      110.55      2.61 o 
  -1  -3   4      252.96      240.41      2.31 o 
   0  -3   4      440.17      423.01      4.35 o 
   1  -3   4     1436.32     1413.95     19.10 o 
   2  -3   4     1618.37     1658.94     24.24 o 
   3  -3   4     1466.24     1616.70     27.16 o 
   4  -3   4      215.45      196.79      5.17 o 
   5  -3   4        6.47        7.47      1.67 o 
   6  -3   4       10.49       12.81      2.64 o 
   7  -3   4        0.87        0.02      3.17 o 
   8  -3   4       64.66       73.43      4.52 o 
   9  -3   4        1.02        1.92      3.48 o 
  10  -3   4        3.63        0.62      4.04 o 
 -10  -2   4       78.11       77.40      5.03 o 
  -9  -2   4       21.87       16.84      2.89 o 
  -8  -2   4       37.42       36.12      2.33 o 
  -7  -2   4        8.31        8.39      2.34 o 
  -6  -2   4        0.17        1.09      1.49 o 
  -5  -2   4       53.47       58.80      1.75 o 
  -4  -2   4       81.23       54.13     10.13 o 
  -3  -2   4       26.82       23.79      0.91 o 
  -2  -2   4     1240.44     1200.07     12.82 o 
  -1  -2   4      153.97      186.30      2.70 o 
   0  -2   4      560.44      535.15     10.98 o 
   1  -2   4        4.52        4.86      1.12 o 
   2  -2   4      144.38      137.63      2.93 o 
   3  -2   4      149.32      174.93     15.75 o 
   4  -2   4      187.35      179.75      3.33 o 
   5  -2   4      103.67       98.23      2.47 o 
   6  -2   4      155.25      144.98      4.74 o 
   7  -2   4       37.67       35.22      2.04 o 
   8  -2   4       19.79       20.45      3.60 o 
   9  -2   4        0.53        0.73      3.89 o 
 -10  -1   4       63.25       60.96      5.10 o 
  -9  -1   4        0.42        0.30      3.32 o 
  -8  -1   4       40.18       45.53      2.65 o 
  -7  -1   4      246.80      245.08      6.09 o 
  -6  -1   4       80.10       83.11      2.70 o 
  -5  -1   4       73.00       73.90      1.78 o 
  -4  -1   4        1.56        0.75      0.92 o 
  -3  -1   4      172.35      155.00      1.94 o 
  -2  -1   4     1359.62     1537.38     21.09 o 
  -1  -1   4       92.40      102.27      2.41 o 
   0  -1   4     1046.20     1073.00     21.82 o 
   1  -1   4       25.31       30.22      1.15 o 
   2  -1   4      619.52      599.36      7.27 o 
   3  -1   4     1206.65     1213.64     15.21 o 
   4  -1   4      780.46      883.05     16.71 o 
   5  -1   4       35.62       35.36      2.32 o 
   6  -1   4       82.35       83.10      3.09 o 
   7  -1   4       82.23       87.48      4.14 o 
   8  -1   4        8.86       10.61      3.44 o 
   9  -1   4        6.73        1.55      3.86 o 
 -11   0   4        6.97        1.06      3.93 o 
 -10   0   4       45.16       33.15      4.16 o 
  -9   0   4       37.09       36.59      3.76 o 
  -8   0   4      258.65      282.88      6.52 o 
  -7   0   4      332.86      355.71     10.62 o 
  -6   0   4       54.92       64.78      2.22 o 
  -5   0   4      186.59      190.30      2.27 o 
  -4   0   4       30.39       38.72      0.90 o 
  -3   0   4        2.02        2.12      0.90 o 
  -2   0   4     1383.03     1400.21     64.34 o 
  -1   0   4      403.35      443.56      3.16 o 
   0   0   4      102.78       96.96      1.33 o 
   1   0   4      597.16      559.94      4.75 o 
   2   0   4       51.83       48.60      1.13 o 
   3   0   4       50.00       68.84      1.65 o 
   4   0   4       12.67       12.03      1.59 o 
   5   0   4       87.33       84.11      2.83 o 
   6   0   4      156.82      169.21      7.11 o 
   7   0   4       66.95       74.35      3.97 o 
   8   0   4        6.60        4.94      3.54 o 
   9   0   4        5.32        5.64      3.83 o 
 -11   1   4       30.53       33.49      4.31 o 
 -10   1   4       97.36       95.64      4.69 o 
  -9   1   4       10.98        6.88      0.76 o 
  -8   1   4       47.81       45.68      3.36 o 
  -7   1   4      195.12      197.33      8.00 o 
  -6   1   4       67.80       80.08      3.07 o 
  -5   1   4       61.73       67.18      3.99 o 
  -4   1   4       60.43       96.41      3.74 o 
  -3   1   4      200.33      178.58      3.66 o 
  -2   1   4      270.15      287.86      5.38 o 
  -1   1   4        1.11        0.25      0.71 o 
   0   1   4       21.21       18.02      0.96 o 
   1   1   4        1.21        2.98      1.01 o 
   2   1   4      336.90      341.03      4.23 o 
   3   1   4       17.99       18.75      1.33 o 
   4   1   4        0.44        0.48      1.33 o 
   5   1   4       38.17       42.31      2.73 o 
   6   1   4        0.71        0.11      2.86 o 
   7   1   4       37.01       38.63      3.52 o 
   8   1   4        9.89        8.21      3.47 o 
 -11   2   4        0.93       -1.55      2.76 o 
 -10   2   4        1.68        5.46      3.60 o 
  -9   2   4        6.50        7.18      2.89 o 
  -8   2   4      394.88      388.94     10.50 o 
  -7   2   4      527.61      568.80      9.59 o 
  -6   2   4      706.15      775.42     29.89 o 
  -5   2   4       70.02       87.13      1.39 o 
  -4   2   4       69.92       71.62      1.78 o 
  -3   2   4      738.61      764.70      8.57 o 
  -2   2   4     1362.27     1319.84     13.88 o 
  -1   2   4      783.34      755.76      8.76 o 
   0   2   4      127.11      126.36      1.53 o 
   1   2   4       55.58       60.31      1.25 o 
   2   2   4      141.45      150.26      2.67 o 
   3   2   4       88.41       83.50      1.72 o 
   4   2   4      813.54      855.27      8.47 o 
   5   2   4      143.43      127.42     14.20 o 
   6   2   4        3.52        3.04      3.16 o 
   7   2   4       35.34       37.54      3.03 o 
   8   2   4        0.48        3.18      3.48 o 
 -11   3   4       50.71       45.88      3.27 o 
 -10   3   4       37.86       30.26      2.87 o 
  -9   3   4        0.03        0.11      2.30 o 
  -8   3   4      120.84      131.59      2.35 o 
  -7   3   4       43.17       43.67      1.56 o 
  -6   3   4       42.42       43.43      1.28 o 
  -5   3   4      619.15      621.53      8.68 o 
  -4   3   4      132.33      118.67      2.67 o 
  -3   3   4       77.23       78.51      2.71 o 
  -2   3   4       84.73       78.13      1.06 o 
  -1   3   4        7.80        5.82      0.80 o 
   0   3   4      336.46      344.22      4.84 o 
   1   3   4       19.33       15.20      0.98 o 
   2   3   4        7.84       10.35      1.22 o 
   3   3   4       53.73       53.40      5.19 o 
   4   3   4      118.00       88.24     22.62 o 
   5   3   4        2.49        1.04      1.31 o 
   6   3   4        7.71        3.77      3.48 o 
   7   3   4        0.65        0.25      3.36 o 
 -11   4   4       26.28       29.25      3.00 o 
 -10   4   4       51.24       39.88      2.94 o 
  -9   4   4      332.58      311.03      8.27 o 
  -8   4   4      307.87      321.96      3.57 o 
  -7   4   4      317.13      303.25     21.49 o 
  -6   4   4      176.12      152.34      5.29 o 
  -5   4   4        5.07        8.04      0.93 o 
  -4   4   4      119.85      111.74      1.29 o 
  -3   4   4      608.40      610.34     18.40 o 
  -2   4   4       51.63       52.32      1.08 o 
  -1   4   4      683.14      697.15      6.21 o 
   0   4   4       74.72       60.58      1.19 o 
   1   4   4       46.55       40.88      1.22 o 
   2   4   4       11.46        8.38      1.70 o 
   3   4   4        0.20        1.07      2.11 o 
   4   4   4      119.88      115.56      3.17 o 
   5   4   4        0.01        0.99      2.64 o 
   6   4   4        8.76        9.91      2.98 o 
 -11   5   4       32.10       34.74      2.98 o 
 -10   5   4       47.68       52.11      2.91 o 
  -9   5   4       77.23       90.94      2.98 o 
  -8   5   4       95.90       67.38     10.38 o 
  -7   5   4       68.74       60.41      1.16 o 
  -6   5   4        9.89        9.27      1.19 o 
  -5   5   4       20.87       19.86      1.08 o 
  -4   5   4      592.09      558.79     15.75 o 
  -3   5   4       13.93       12.42      0.95 o 
  -2   5   4      312.94      303.25      3.05 o 
  -1   5   4       28.33       24.08      0.90 o 
   0   5   4        4.52        5.94      0.95 o 
   1   5   4        6.77        3.32      1.22 o 
   2   5   4        1.81        1.12      1.79 o 
   3   5   4        3.78        1.37      2.03 o 
   4   5   4      354.86      384.19      6.98 o 
   5   5   4        1.37        1.73      3.01 o 
 -11   6   4       16.69       16.33      3.60 o 
 -10   6   4        0.08       -0.65      2.08 o 
  -9   6   4      230.50      199.96      3.07 o 
  -8   6   4       21.42       14.10      1.46 o 
  -7   6   4      103.17      110.65      2.41 o 
  -6   6   4       21.39       24.40      1.42 o 
  -5   6   4      526.79      525.96      4.44 o 
  -4   6   4        2.85        2.71      1.30 o 
  -3   6   4      383.24      394.89      3.55 o 
  -2   6   4        1.44       -0.03      1.13 o 
  -1   6   4      163.61      166.17      2.47 o 
   0   6   4      114.82      113.54      1.79 o 
   1   6   4       48.67       51.08      1.72 o 
   2   6   4        5.85        4.91      1.98 o 
   3   6   4        0.46        1.98      2.40 o 
   4   6   4       14.83       12.15      2.63 o 
   5   6   4        0.17       -0.19      2.87 o 
 -11   7   4        2.73        2.65      3.55 o 
 -10   7   4        1.67        0.06      3.52 o 
  -9   7   4      122.62      114.27      4.57 o 
  -8   7   4      333.10      339.52      4.70 o 
  -7   7   4       29.80       31.34      2.28 o 
  -6   7   4        1.74        1.60      1.37 o 
  -5   7   4       43.18       37.83      1.63 o 
  -4   7   4      503.59      514.22      3.49 o 
  -3   7   4       28.46       26.70      1.58 o 
  -2   7   4      130.81      149.63      2.34 o 
  -1   7   4        5.04        7.00      1.54 o 
   0   7   4        5.86        7.02      1.06 o 
   1   7   4        7.93        8.38      1.65 o 
   2   7   4       13.79       15.30      2.43 o 
   3   7   4       41.10       45.81      2.99 o 
 -10   8   4        1.93        3.20      3.37 o 
  -9   8   4        8.20        6.72      3.34 o 
  -8   8   4        7.32        4.65      1.95 o 
  -7   8   4      345.78      362.72      6.77 o 
  -6   8   4        0.07       -0.11      0.44 o 
  -5   8   4      115.44      119.81      2.41 o 
  -4   8   4        6.11        3.47      1.72 o 
  -3   8   4        0.63        0.15      1.54 o 
  -2   8   4        9.95        8.56      1.59 o 
  -1   8   4       74.46       73.25      1.17 o 
   0   8   4        0.13        1.07      1.24 o 
   1   8   4       13.26       13.36      2.30 o 
   2   8   4        5.05        3.44      2.36 o 
 -10   9   4        8.30        6.85      3.60 o 
  -9   9   4      120.23      101.09      4.12 o 
  -8   9   4       22.76       19.35      2.33 o 
  -7   9   4       31.02       31.33      2.23 o 
  -6   9   4        0.00       -1.02      1.96 o 
  -5   9   4        1.90        2.35      1.60 o 
  -4   9   4       15.32       16.11      1.96 o 
  -3   9   4       50.34       51.82      3.00 o 
  -2   9   4       38.42       39.87      1.70 o 
  -1   9   4        2.45        0.11      2.02 o 
   0   9   4        6.43        5.22      2.27 o 
   1   9   4        6.73        3.49      3.26 o 
  -9  10   4        8.14        7.51      3.03 o 
  -8  10   4        0.11        1.42      2.56 o 
  -7  10   4       34.32       34.80      2.44 o 
  -6  10   4        0.10       -0.64      2.05 o 
  -5  10   4       57.55       61.95      3.10 o 
  -4  10   4       15.74       20.13      2.63 o 
  -3  10   4       14.68       14.30      4.07 o 
  -2  10   4       22.06       28.32      3.86 o 
  -1  10   4        8.16        8.15      2.69 o 
  -7  11   4       44.75       52.70      3.58 o 
  -6  11   4       18.52       16.57      3.14 o 
  -5  11   4        5.16        3.16      3.99 o 
  -4  11   4        4.28        1.22      3.98 o 
   0 -12   5       38.82       48.42      3.51 o 
   1 -12   5       26.53       25.48      2.75 o 
   2 -12   5        0.08       -0.43      2.34 o 
   3 -12   5        8.54        9.32      2.67 o 
   4 -12   5        0.81        2.43      2.79 o 
   5 -12   5       20.67       16.46      3.48 o 
   6 -12   5        8.42       10.57      3.84 o 
   7 -12   5       38.07       49.68      4.76 o 
  -2 -11   5       34.51       40.87      3.23 o 
  -1 -11   5       23.67       28.19      3.21 o 
   0 -11   5        6.18        4.92      2.62 o 
   1 -11   5        6.08        5.22      2.29 o 
   2 -11   5        4.96        3.64      1.95 o 
   3 -11   5        0.11        0.17      2.13 o 
   4 -11   5      108.20      104.94      6.10 o 
   5 -11   5       22.23       19.64      2.39 o 
   6 -11   5        3.30        1.28      2.68 o 
   7 -11   5        1.09        1.27      2.86 o 
   8 -11   5        0.27        0.09      2.97 o 
  -4 -10   5       14.19       17.41      3.14 o 
  -3 -10   5       98.48       94.70      3.77 o 
  -2 -10   5       15.16        8.71      2.80 o 
  -1 -10   5       20.51       25.47      2.88 o 
   0 -10   5        9.70        8.82      2.23 o 
   1 -10   5       13.15       10.67      2.13 o 
   2 -10   5       75.46       74.97      2.39 o 
   3 -10   5       19.78       16.94      1.04 o 
   4 -10   5        8.17        7.55      1.62 o 
   5 -10   5       42.29       37.91      2.36 o 
   6 -10   5       88.35       93.54      3.62 o 
   7 -10   5        7.67        7.36      3.44 o 
   8 -10   5        2.09        4.17      3.69 o 
   9 -10   5        1.10        1.35      4.14 o 
  -5  -9   5        0.91        0.52      2.79 o 
  -4  -9   5        1.94        1.87      2.69 o 
  -3  -9   5       60.35       57.53      3.02 o 
  -2  -9   5       18.74       21.53      2.27 o 
  -1  -9   5       43.29       44.58      2.42 o 
   0  -9   5       91.61       90.44      2.49 o 
   1  -9   5       45.70       43.18      2.02 o 
   2  -9   5       14.79       15.76      0.80 o 
   3  -9   5      363.46      378.62      4.44 o 
   4  -9   5      218.43      232.52      3.00 o 
   5  -9   5       46.34       52.01      2.16 o 
   6  -9   5       12.26        8.23      2.36 o 
   7  -9   5        0.18       -0.02      3.37 o 
   8  -9   5        3.05        6.10      3.31 o 
   9  -9   5       29.92       36.32      4.52 o 
  -6  -8   5        6.85       10.62      3.54 o 
  -5  -8   5       10.51        7.83      3.33 o 
  -4  -8   5        1.08       -0.26      1.65 o 
  -3  -8   5       12.07       11.40      1.04 o 
  -2  -8   5      235.43      251.73      3.23 o 
  -1  -8   5       30.12       29.62      0.85 o 
   0  -8   5      230.22      208.38     11.70 o 
   1  -8   5      409.50      395.26      7.87 o 
   2  -8   5      172.19      165.19      1.87 o 
   3  -8   5        1.45        1.33      1.38 o 
   4  -8   5       20.80       17.63      1.43 o 
   5  -8   5        4.25        3.82      1.54 o 
   6  -8   5       96.19      101.36      4.01 o 
   7  -8   5        0.59        0.67      1.67 o 
   8  -8   5       57.16       49.58      4.24 o 
   9  -8   5        0.04       -2.41      3.89 o 
  -7  -7   5       17.06       13.87      3.40 o 
  -6  -7   5        1.50        2.78      2.56 o 
  -5  -7   5       32.12       34.24      2.03 o 
  -4  -7   5        7.33        4.89      1.47 o 
  -3  -7   5      228.39      248.26      3.25 o 
  -2  -7   5       37.86       34.61      1.33 o 
  -1  -7   5      293.06      296.36      2.85 o 
   0  -7   5       89.22       82.32      1.29 o 
   1  -7   5       20.49       21.65      0.98 o 
   2  -7   5        9.52       10.49      1.06 o 
   3  -7   5      303.20      294.48      2.54 o 
   4  -7   5        0.82        0.23      1.15 o 
   5  -7   5      197.68      200.60      3.39 o 
   6  -7   5      109.39      107.06      3.01 o 
   7  -7   5       22.87       24.40      3.77 o 
   8  -7   5        9.14        7.16      3.90 o 
   9  -7   5       27.16       31.81      4.54 o 
  -7  -6   5        5.69        2.54      3.14 o 
  -6  -6   5       38.21       34.68      2.40 o 
  -5  -6   5       29.15       31.22      1.75 o 
  -4  -6   5        6.28        2.95      1.67 o 
  -3  -6   5      230.04      241.82      2.45 o 
  -2  -6   5        0.01        0.25      1.06 o 
  -1  -6   5      172.15      184.78      2.45 o 
   0  -6   5       95.26       88.22      1.28 o 
   1  -6   5       69.73       72.82      1.28 o 
   2  -6   5      285.69      303.85      2.96 o 
   3  -6   5      321.34      332.06      3.73 o 
   4  -6   5      121.51      123.76      1.66 o 
   5  -6   5        4.57        5.88      1.83 o 
   6  -6   5      154.72      162.11      3.34 o 
   7  -6   5       57.52       55.39      3.94 o 
   8  -6   5      187.27      202.58      6.37 o 
   9  -6   5        0.13        0.92      3.92 o 
  -8  -5   5       21.51       21.78      4.48 o 
  -7  -5   5       37.31       36.18      3.37 o 
  -6  -5   5       13.92       17.33      2.01 o 
  -5  -5   5        1.20        0.90      1.43 o 
  -4  -5   5        3.49        4.57      1.64 o 
  -3  -5   5       19.27       20.04      1.31 o 
  -2  -5   5      191.25      218.53      2.19 o 
  -1  -5   5      652.55      660.34      8.61 o 
   0  -5   5      419.01      414.94      3.04 o 
   1  -5   5     1189.23     1226.56     11.71 o 
   2  -5   5      706.48      753.49      6.92 o 
   3  -5   5      561.07      587.56      8.25 o 
   4  -5   5       78.51       80.48      2.19 o 
   5  -5   5      761.99      773.74      8.11 o 
   6  -5   5       73.24       73.20      1.97 o 
   7  -5   5        5.90        3.00      3.48 o 
   8  -5   5        1.42        2.19      3.45 o 
   9  -5   5        0.02        1.16      3.79 o 
  -9  -4   5        0.41        1.01      3.00 o 
  -8  -4   5        0.03        0.80      2.93 o 
  -7  -4   5        6.96        6.85      2.36 o 
  -6  -4   5       14.58       22.27      1.78 o 
  -5  -4   5       30.63       31.25      1.54 o 
  -4  -4   5       11.37        8.09      1.28 o 
  -3  -4   5      392.34      392.02      6.55 o 
  -2  -4   5      291.63      318.43      2.76 o 
  -1  -4   5      236.84      254.41      3.62 o 
   0  -4   5       19.27       15.40      1.10 o 
   1  -4   5        5.33        2.62      1.09 o 
   2  -4   5     1269.27     1239.52     11.03 o 
   3  -4   5      115.07      103.90      2.19 o 
   4  -4   5        0.15        1.51      1.66 o 
   5  -4   5       82.20       82.29      2.32 o 
   6  -4   5       58.71       63.92      3.70 o 
   7  -4   5        7.68        4.55      3.23 o 
   8  -4   5       25.87       22.31      3.75 o 
   9  -4   5        0.49        1.11      3.92 o 
  -9  -3   5        5.83        5.59      2.79 o 
  -8  -3   5      155.81      156.80      4.08 o 
  -7  -3   5       21.15       24.19      2.71 o 
  -6  -3   5      129.16      122.76      3.17 o 
  -5  -3   5        3.48        2.16      1.50 o 
  -4  -3   5       82.08       68.03      1.35 o 
  -3  -3   5      203.90      183.13      4.03 o 
  -2  -3   5       52.83       60.43      1.39 o 
  -1  -3   5     3350.96     3475.91     41.66 o 
   0  -3   5      281.00      246.98      3.17 o 
   1  -3   5      336.90      317.70      2.96 o 
   2  -3   5        4.15        5.58      1.20 o 
   3  -3   5       52.18       60.57      1.42 o 
   4  -3   5       10.40        9.21      0.96 o 
   5  -3   5      326.59      327.85      5.56 o 
   6  -3   5       65.56       63.69      3.87 o 
   7  -3   5       67.25       61.28      3.88 o 
   8  -3   5       74.94       73.35      4.67 o 
   9  -3   5        0.00       -1.31      3.74 o 
 -10  -2   5        1.66        2.03      3.77 o 
  -9  -2   5      165.62      174.52      4.29 o 
  -8  -2   5       42.77       37.09      3.51 o 
  -7  -2   5        1.26        1.20      1.62 o 
  -6  -2   5       19.87       16.88      1.62 o 
  -5  -2   5       20.76       25.24      1.44 o 
  -4  -2   5       52.62       62.48      6.45 o 
  -3  -2   5      694.19      693.68     12.77 o 
  -2  -2   5      759.04      782.17      9.18 o 
  -1  -2   5     1411.59     1523.56     13.09 o 
   0  -2   5       17.10       20.72      0.88 o 
   1  -2   5      491.66      513.20      8.95 o 
   2  -2   5       11.79       14.30      1.09 o 
   3  -2   5        6.74        7.35      1.29 o 
   4  -2   5      109.22      111.26      2.37 o 
   5  -2   5       84.55       77.35      3.63 o 
   6  -2   5        0.31       -0.80      3.08 o 
   7  -2   5        9.31        7.66      2.14 o 
   8  -2   5        4.07        4.66      3.55 o 
   9  -2   5       21.06       19.28      4.34 o 
 -10  -1   5        2.10        1.23      3.76 o 
  -9  -1   5      342.10      294.05     60.64 o 
  -8  -1   5      171.13      181.35      4.32 o 
  -7  -1   5        0.05       -1.09      1.77 o 
  -6  -1   5       53.95       70.30      1.72 o 
  -5  -1   5      462.39      414.02     42.47 o 
  -4  -1   5      286.11      324.92      4.11 o 
  -3  -1   5       25.61       33.00      1.29 o 
  -2  -1   5      355.90      350.87      4.45 o 
  -1  -1   5     1048.69      943.30     40.22 o 
   0  -1   5      137.09      152.23      3.40 o 
   1  -1   5      505.31      482.73      6.23 o 
   2  -1   5        1.50        1.98      1.03 o 
   3  -1   5       27.93       23.51      1.01 o 
   4  -1   5       97.85       94.94      2.04 o 
   5  -1   5      419.09      429.79      6.34 o 
   6  -1   5      177.33      180.07      4.89 o 
   7  -1   5        2.04       -0.42      3.32 o 
   8  -1   5       24.30       22.24      3.88 o 
 -11   0   5        3.62        4.32      3.90 o 
 -10   0   5       21.93       27.44      3.90 o 
  -9   0   5       30.13       27.86      3.57 o 
  -8   0   5       88.32       96.53      3.92 o 
  -7   0   5       87.99       91.76      3.83 o 
  -6   0   5       57.16       73.33      1.92 o 
  -5   0   5        0.13        1.08      0.69 o 
  -4   0   5      102.80      101.72      1.90 o 
  -3   0   5       31.72       22.71      1.40 o 
  -2   0   5       76.75       66.85      2.22 o 
  -1   0   5      385.38      466.37      8.35 o 
   0   0   5       38.87       40.41      1.08 o 
   1   0   5        7.31        6.89      0.98 o 
   2   0   5        8.70        6.87      0.97 o 
   3   0   5       52.01       53.70      1.33 o 
   4   0   5      142.26      147.13      3.90 o 
   5   0   5       47.96       49.99      2.46 o 
   6   0   5       24.18       21.25      2.43 o 
   7   0   5        0.12        0.81      3.35 o 
   8   0   5        0.04       -0.42      3.68 o 
 -11   1   5        0.42        1.74      3.69 o 
 -10   1   5       35.51       27.89      3.46 o 
  -9   1   5       67.94       73.66      2.61 o 
  -8   1   5        0.02        0.01      2.55 o 
  -7   1   5      264.54      278.90      8.75 o 
  -6   1   5       84.68       85.54      2.45 o 
  -5   1   5       32.55       36.96      0.91 o 
  -4   1   5        0.85        1.37      0.66 o 
  -3   1   5      880.37      898.26     13.01 o 
  -2   1   5     3827.39     3988.60     51.33 o 
  -1   1   5      625.51      706.46      7.82 o 
   0   1   5       16.03       15.29      1.08 o 
   1   1   5       37.61       35.04      1.27 o 
   2   1   5       84.22       79.13      1.53 o 
   3   1   5        0.02        0.75      1.16 o 
   4   1   5      106.08      100.75      3.21 o 
   5   1   5       13.40       14.43      2.47 o 
   6   1   5       27.96       25.58      2.84 o 
   7   1   5        2.41        0.04      2.81 o 
   8   1   5        5.31        5.62      4.05 o 
 -11   2   5        6.77        2.76      2.86 o 
 -10   2   5       30.13       32.13      3.62 o 
  -9   2   5       90.43       73.39      4.60 o 
  -8   2   5      159.73      162.94      2.67 o 
  -7   2   5        2.95        3.25      1.49 o 
  -6   2   5      628.33      674.39     72.45 o 
  -5   2   5      633.11      646.06     17.19 o 
  -4   2   5      413.87      437.13     10.35 o 
  -3   2   5        6.30        7.22      0.73 o 
  -2   2   5      164.72      150.16      2.33 o 
  -1   2   5       54.73       48.49      1.06 o 
   0   2   5       28.09       30.29      1.26 o 
   1   2   5       14.43       13.35      1.05 o 
   2   2   5        3.46        2.39      1.10 o 
   3   2   5      208.96      216.49      2.95 o 
   4   2   5        1.86       -0.32      1.61 o 
   5   2   5       15.63       15.07      3.28 o 
   6   2   5        3.25        5.30      2.56 o 
   7   2   5        1.26        0.07      3.67 o 
 -11   3   5        0.08       -0.30      2.66 o 
 -10   3   5       25.37       18.69      2.61 o 
  -9   3   5       10.49       11.04      1.51 o 
  -8   3   5      220.87      215.85     20.13 o 
  -7   3   5      507.46      551.03      4.76 o 
  -6   3   5       39.19       47.68      2.17 o 
  -5   3   5       28.59       28.99      1.10 o 
  -4   3   5      220.36      236.85      2.38 o 
  -3   3   5      161.35      146.28      1.62 o 
  -2   3   5      440.08      446.62      4.59 o 
  -1   3   5      401.33      457.68      2.81 o 
   0   3   5      633.63      661.33      5.88 o 
   1   3   5        2.85        0.77      1.08 o 
   2   3   5       40.76       38.89      1.57 o 
   3   3   5       17.12       14.58      1.71 o 
   4   3   5       18.93        7.42      4.26 o 
   5   3   5        1.20        4.22      3.13 o 
   6   3   5       50.76       46.57      4.19 o 
 -11   4   5        0.02       -1.27      3.66 o 
 -10   4   5      165.00      145.04      3.74 o 
  -9   4   5       17.71       19.06      1.81 o 
  -8   4   5       15.49       13.92      1.36 o 
  -7   4   5       44.98       48.07      1.84 o 
  -6   4   5       38.64       47.12      1.97 o 
  -5   4   5      193.72      219.96      2.13 o 
  -4   4   5       81.16       84.34      1.16 o 
  -3   4   5      183.60      175.57      3.19 o 
  -2   4   5      317.46      328.94      3.19 o 
  -1   4   5       23.56       28.27      1.08 o 
   0   4   5       87.37       85.71      1.32 o 
   1   4   5        6.17        4.43      1.19 o 
   2   4   5       34.08       25.61      1.77 o 
   3   4   5       53.26       50.89      2.32 o 
   4   4   5       17.29       16.33      2.94 o 
   5   4   5       16.32       16.16      2.91 o 
   6   4   5        0.09       -1.31      3.13 o 
 -11   5   5        2.70        4.55      3.62 o 
 -10   5   5        4.09        1.37      2.07 o 
  -9   5   5        2.95        1.41      1.50 o 
  -8   5   5       94.81       94.35      2.54 o 
  -7   5   5       99.81      105.60      2.94 o 
  -6   5   5      457.54      475.65      3.95 o 
  -5   5   5       84.39       75.97      1.38 o 
  -4   5   5       24.10       26.10      1.00 o 
  -3   5   5       58.03       45.05      1.27 o 
  -2   5   5      697.16      696.30      5.01 o 
  -1   5   5      121.48      107.28      1.74 o 
   0   5   5      550.08      583.23      5.53 o 
   1   5   5       47.99       46.82      1.40 o 
   2   5   5        4.48        5.86      1.58 o 
   3   5   5        0.21        0.74      2.28 o 
   4   5   5        1.45        2.60      2.66 o 
   5   5   5       20.23       17.37      3.41 o 
 -11   6   5        1.21        0.42      3.48 o 
 -10   6   5      108.98      111.97      4.83 o 
  -9   6   5       11.10        8.99      3.14 o 
  -8   6   5       56.24       55.65      4.98 o 
  -7   6   5       64.01       62.98      2.35 o 
  -6   6   5       23.36       21.77      1.43 o 
  -5   6   5      201.18      194.94      3.43 o 
  -4   6   5      103.16      101.65      1.89 o 
  -3   6   5      538.27      558.13      4.70 o 
  -2   6   5        0.04       -0.38      1.29 o 
  -1   6   5       55.90       42.70      1.39 o 
   0   6   5        0.43       -0.13      1.04 o 
   1   6   5        0.42        0.79      1.48 o 
   2   6   5        0.70        0.99      2.22 o 
   3   6   5        0.65        3.18      2.41 o 
   4   6   5       14.05       12.91      2.83 o 
 -11   7   5        3.89        4.52      3.61 o 
 -10   7   5       21.11       11.67      3.60 o 
  -9   7   5       15.67       21.37      3.47 o 
  -8   7   5      172.21      175.01      3.99 o 
  -7   7   5       36.67       38.72      2.09 o 
  -6   7   5      304.68      316.36      3.97 o 
  -5   7   5        5.89        8.85      1.42 o 
  -4   7   5       12.50        9.84      1.53 o 
  -3   7   5      263.01      268.45      2.97 o 
  -2   7   5       12.47        9.95      1.37 o 
  -1   7   5       13.83       16.77      1.37 o 
   0   7   5      111.30      120.42      2.58 o 
   1   7   5        6.67        4.30      1.86 o 
   2   7   5       12.96       12.65      2.55 o 
   3   7   5        3.28        0.19      2.71 o 
 -10   8   5       15.03        8.53      3.71 o 
  -9   8   5        3.36        3.52      2.72 o 
  -8   8   5       23.88       26.71      2.14 o 
  -7   8   5       67.09       62.94      1.81 o 
  -6   8   5        7.91        9.90      1.73 o 
  -5   8   5       28.51       26.01      1.91 o 
  -4   8   5       35.66       33.74      2.28 o 
  -3   8   5       37.61       34.90      2.14 o 
  -2   8   5        4.27        5.82      1.56 o 
  -1   8   5       69.63       74.07      2.18 o 
   0   8   5       42.51       39.44      2.36 o 
   1   8   5       29.32       26.72      2.68 o 
  -9   9   5       17.59       16.85      3.12 o 
  -8   9   5        4.06        5.81      2.67 o 
  -7   9   5        2.17        1.40      1.97 o 
  -6   9   5       28.06       24.96      2.20 o 
  -5   9   5        0.25        1.87      2.43 o 
  -4   9   5       18.59       15.89      2.47 o 
  -3   9   5        0.75        1.20      2.26 o 
  -2   9   5        6.33        4.69      1.66 o 
  -1   9   5       79.68       88.15      2.72 o 
   0   9   5       15.77       12.66      3.12 o 
  -8  10   5       83.59       82.91      3.78 o 
  -7  10   5       11.20       10.89      2.28 o 
  -6  10   5        2.89        2.73      2.19 o 
  -5  10   5        0.03        0.63      2.60 o 
  -4  10   5       31.23       35.32      3.10 o 
  -3  10   5       50.40       63.67      5.20 o 
  -2  10   5       26.71       30.91      3.54 o 
   0 -12   6        1.14        0.17      2.84 o 
   1 -12   6        4.51        5.43      2.48 o 
   2 -12   6        1.60        1.38      2.47 o 
   3 -12   6       53.66       54.88      2.99 o 
   4 -12   6       11.37       14.88      3.40 o 
   5 -12   6       17.89       16.13      3.57 o 
   6 -12   6        2.15        1.24      3.85 o 
  -2 -11   6       30.26       28.68      3.41 o 
  -1 -11   6       41.19       48.90      3.53 o 
   0 -11   6       21.57       22.76      2.63 o 
   1 -11   6       16.74       17.89      2.41 o 
   2 -11   6        0.43       -0.07      2.04 o 
   3 -11   6        1.12        0.95      2.51 o 
   4 -11   6        0.65       -0.61      2.02 o 
   5 -11   6       18.94       19.09      2.71 o 
   6 -11   6       61.38       47.13      3.71 o 
   7 -11   6       13.48       15.19      3.25 o 
  -4 -10   6        8.90        8.87      3.04 o 
  -3 -10   6        5.50        5.48      2.99 o 
  -2 -10   6       57.65       60.55      3.56 o 
  -1 -10   6        0.89        0.77      2.55 o 
   0 -10   6       37.02       33.93      2.40 o 
   1 -10   6        2.86        2.32      2.06 o 
   2 -10   6        9.79        7.09      0.68 o 
   3 -10   6       14.60       15.87      1.50 o 
   4 -10   6      104.88      113.64      2.72 o 
   5 -10   6       26.23       27.41      2.41 o 
   6 -10   6        6.37        4.12      3.12 o 
   7 -10   6        0.58        1.82      3.21 o 
   8 -10   6       16.59       22.07      4.19 o 
  -5  -9   6        6.46        9.86      2.84 o 
  -4  -9   6       61.44       55.67      3.34 o 
  -3  -9   6       22.82       24.49      3.08 o 
  -2  -9   6       51.91       52.56      1.42 o 
  -1  -9   6       11.34        8.90      0.68 o 
   0  -9   6       83.24       78.27      3.48 o 
   1  -9   6      201.55      216.65      4.96 o 
   2  -9   6        2.47        1.27      1.18 o 
   3  -9   6       15.35       11.40      1.63 o 
   4  -9   6        0.01        0.96      2.08 o 
   5  -9   6      444.34      441.34      5.52 o 
   6  -9   6       15.53       16.31      3.33 o 
   7  -9   6        0.16       -1.62      3.50 o 
   8  -9   6        2.07        1.91      3.59 o 
  -6  -8   6        0.56        1.34      3.03 o 
  -5  -8   6        4.33        2.11      2.29 o 
  -4  -8   6        8.99        8.70      3.16 o 
  -3  -8   6        5.08        5.24      1.45 o 
  -2  -8   6       44.06       42.10      1.42 o 
  -1  -8   6      295.07      317.10      2.41 o 
   0  -8   6      265.93      287.25      2.44 o 
   1  -8   6       49.82       47.65      1.27 o 
   2  -8   6      165.88      167.72      2.37 o 
   3  -8   6       26.38       26.63      1.92 o 
   4  -8   6      214.72      209.42      3.90 o 
   5  -8   6       20.87       22.32      1.46 o 
   6  -8   6       88.84       89.27      2.30 o 
   7  -8   6        1.41        1.16      3.41 o 
   8  -8   6        5.30        3.61      3.86 o 
   9  -8   6        0.49        2.00      4.15 o 
  -7  -7   6        0.87       -0.08      2.94 o 
  -6  -7   6       10.48        7.65      2.62 o 
  -5  -7   6       29.28       29.08      2.26 o 
  -4  -7   6      183.62      206.81      4.24 o 
  -3  -7   6      121.43      127.23      2.44 o 
  -2  -7   6       25.94       28.63      1.64 o 
  -1  -7   6       48.23       50.36      1.34 o 
   0  -7   6       91.89       82.90      1.44 o 
   1  -7   6      112.58      104.87      1.51 o 
   2  -7   6        5.47        6.37      1.27 o 
   3  -7   6       30.99       34.32      1.79 o 
   4  -7   6        1.63        4.64      2.21 o 
   5  -7   6       37.13       35.14      1.71 o 
   6  -7   6        0.62        0.04      1.38 o 
   7  -7   6      191.89      215.77      5.90 o 
   8  -7   6        1.93        2.58      3.51 o 
   9  -7   6        1.16        2.02      3.98 o 
  -7  -6   6        1.30        0.42      2.64 o 
  -6  -6   6        5.33        7.97      2.49 o 
  -5  -6   6       22.10       23.91      1.79 o 
  -4  -6   6        0.13        0.50      1.70 o 
  -3  -6   6      308.63      307.03     19.32 o 
  -2  -6   6      422.80      440.28      4.59 o 
  -1  -6   6       43.31       38.34      1.21 o 
   0  -6   6       66.57       63.96      1.29 o 
   1  -6   6      303.59      330.46      3.01 o 
   2  -6   6       25.68       23.14      1.32 o 
   3  -6   6       47.61       59.31      1.77 o 
   4  -6   6      363.29      375.44      6.01 o 
   5  -6   6      345.76      333.34      7.14 o 
   6  -6   6      282.85      285.09      6.98 o 
   7  -6   6       57.07       46.17      4.21 o 
   8  -6   6        3.60        5.87      3.83 o 
   9  -6   6        0.02        1.55      3.99 o 
  -8  -5   6        1.04        3.26      3.02 o 
  -7  -5   6       35.73       35.16      2.87 o 
  -6  -5   6      120.27      141.45      2.90 o 
  -5  -5   6       13.64       16.93      1.67 o 
  -4  -5   6       36.72       29.16      1.91 o 
  -3  -5   6      173.16      198.05      2.63 o 
  -2  -5   6      252.22      291.35      2.82 o 
  -1  -5   6        0.01       -0.26      1.08 o 
   0  -5   6      444.35      423.56      4.89 o 
   1  -5   6      713.04      757.49      5.21 o 
   2  -5   6      483.71      512.15      4.80 o 
   3  -5   6      145.76      138.15      2.26 o 
   4  -5   6        0.71        0.25      0.46 o 
   5  -5   6        3.98        7.35      1.72 o 
   6  -5   6       10.09       12.30      3.37 o 
   7  -5   6      119.99      117.95      4.84 o 
   8  -5   6        0.74        0.97      3.66 o 
   9  -5   6        3.57        1.79      4.02 o 
  -9  -4   6       15.75       19.66      3.22 o 
  -8  -4   6       35.44       35.24      3.36 o 
  -7  -4   6       63.17       71.36      3.32 o 
  -6  -4   6        0.15       -0.29      1.51 o 
  -5  -4   6        4.76        2.07      1.60 o 
  -4  -4   6        3.83        7.39      1.62 o 
  -3  -4   6      348.81      339.24      6.35 o 
  -2  -4   6      240.89      237.44      3.18 o 
  -1  -4   6       79.92       86.44      1.57 o 
   0  -4   6      353.83      365.30      4.95 o 
   1  -4   6      164.18      162.97      2.12 o 
   2  -4   6       13.19        8.77      1.31 o 
   3  -4   6       64.11       57.62      1.84 o 
   4  -4   6      337.63      332.30      3.91 o 
   5  -4   6       72.13       65.09      3.24 o 
   6  -4   6       47.01       46.28      3.82 o 
   7  -4   6       25.16       27.06      3.96 o 
   8  -4   6        1.18        0.38      3.76 o 
   9  -4   6       25.08       23.97      4.31 o 
  -9  -3   6       28.25       25.81      3.03 o 
  -8  -3   6        8.76        9.53      2.56 o 
  -7  -3   6       84.12       82.99      3.46 o 
  -6  -3   6       30.86       27.85      1.70 o 
  -5  -3   6        4.71        3.85      1.28 o 
  -4  -3   6       19.70       17.02      1.36 o 
  -3  -3   6      296.17      319.62      8.45 o 
  -2  -3   6      947.73      915.82     85.54 o 
  -1  -3   6      696.84      780.50      9.18 o 
   0  -3   6        8.92        5.83      1.09 o 
   1  -3   6        5.85        5.92      1.19 o 
   2  -3   6        1.14       10.63      1.73 o 
   3  -3   6      427.38      444.58      4.46 o 
   4  -3   6        0.07        0.05      1.47 o 
   5  -3   6       22.59       20.41      2.77 o 
   6  -3   6        6.79        5.23      3.24 o 
   7  -3   6      120.63      120.53      4.90 o 
   8  -3   6       34.59       38.11      4.25 o 
   9  -3   6        0.44       -1.25      4.05 o 
 -10  -2   6      101.73       97.72      5.18 o 
  -9  -2   6        3.61        5.21      3.44 o 
  -8  -2   6       27.67       30.78      3.46 o 
  -7  -2   6      291.68      312.01      5.90 o 
  -6  -2   6       90.96      106.30      2.53 o 
  -5  -2   6        3.66        0.95      1.17 o 
  -4  -2   6      134.51      130.48      2.15 o 
  -3  -2   6      354.59      446.09     14.62 o 
  -2  -2   6        1.19       -0.04      0.56 o 
  -1  -2   6       21.12       18.73      1.14 o 
   0  -2   6       43.25       33.62      1.06 o 
   1  -2   6      408.48      440.02      8.20 o 
   2  -2   6      937.06      930.82     12.02 o 
   3  -2   6      102.29      118.15      1.89 o 
   4  -2   6      120.67      129.03      2.74 o 
   5  -2   6       46.09       44.16      2.73 o 
   6  -2   6       60.13       66.41      4.00 o 
   7  -2   6      103.81       92.34      4.72 o 
   8  -2   6        1.81        2.94      3.88 o 
 -10  -1   6        3.93        2.34      3.60 o 
  -9  -1   6        5.75        3.38      2.05 o 
  -8  -1   6      203.00      218.84      6.36 o 
  -7  -1   6       57.37       56.53      2.79 o 
  -6  -1   6        5.96        4.78      1.30 o 
  -5  -1   6      148.63      165.48     10.26 o 
  -4  -1   6       96.45       80.17      3.46 o 
  -3  -1   6      180.63      188.63      3.47 o 
  -2  -1   6       28.28       30.34      1.77 o 
  -1  -1   6      155.43      169.55      2.24 o 
   0  -1   6       43.96       58.81      1.48 o 
   1  -1   6       80.70       70.98      1.46 o 
   2  -1   6       98.54       97.90      1.62 o 
   3  -1   6       58.78       57.76      1.34 o 
   4  -1   6        3.76        2.68      2.03 o 
   5  -1   6       15.60       15.66      2.38 o 
   6  -1   6       17.04       18.13      2.24 o 
   7  -1   6        7.92        7.54      2.88 o 
   8  -1   6        3.01        4.05      3.06 o 
 -10   0   6       31.62       30.30      3.76 o 
  -9   0   6        7.35        7.70      3.15 o 
  -8   0   6      506.03      541.04     23.82 o 
  -7   0   6       55.44       46.40      3.34 o 
  -6   0   6       35.70       28.32      0.99 o 
  -5   0   6       21.86       28.21      0.93 o 
  -4   0   6      418.10      470.21     17.45 o 
  -3   0   6       51.35       50.48      2.04 o 
  -2   0   6      393.99      527.08     10.88 o 
  -1   0   6     2224.71     2420.33     25.26 o 
   0   0   6      582.90      569.13      6.61 o 
   1   0   6       15.60        9.27      1.11 o 
   2   0   6       24.99       25.91      1.28 o 
   3   0   6       10.77        8.58      1.31 o 
   4   0   6        1.08        0.37      2.29 o 
   5   0   6      237.83      257.63      4.14 o 
   6   0   6        9.65        9.59      2.19 o 
   7   0   6       56.10       51.18      3.57 o 
 -11   1   6       12.01       16.28      3.76 o 
 -10   1   6       51.62       54.56      3.94 o 
  -9   1   6       93.56       90.33      3.90 o 
  -8   1   6        2.85        2.13      2.37 o 
  -7   1   6       44.23       46.36      1.70 o 
  -6   1   6      250.35      240.43     42.50 o 
  -5   1   6      523.99      565.10     14.16 o 
  -4   1   6      184.99      179.17      3.33 o 
  -3   1   6        9.71        8.67      0.66 o 
  -2   1   6      440.80      497.06      8.38 o 
  -1   1   6       61.02       60.80      1.96 o 
   0   1   6      301.45      296.25      2.35 o 
   1   1   6       94.28      122.80      1.76 o 
   2   1   6       91.43       94.39      1.76 o 
   3   1   6        5.01        2.09      1.59 o 
   4   1   6      183.38      200.56      5.29 o 
   5   1   6        0.10       -0.45      2.07 o 
   6   1   6       15.14       10.24      2.85 o 
   7   1   6        8.98        9.94      3.04 o 
 -11   2   6        0.46       -0.19      3.29 o 
 -10   2   6        8.62        9.17      3.06 o 
  -9   2   6      112.98      101.32      3.94 o 
  -8   2   6      142.21      138.27      3.83 o 
  -7   2   6       45.23       44.77      6.63 o 
  -6   2   6      368.48      388.57      5.54 o 
  -5   2   6       16.42       16.20      0.99 o 
  -4   2   6      895.88      899.92     19.68 o 
  -3   2   6      428.23      400.99      7.17 o 
  -2   2   6       31.62       26.47      1.75 o 
  -1   2   6     1398.39     1562.64     15.33 o 
   0   2   6      180.28      200.24      2.17 o 
   1   2   6        9.25        6.99      1.22 o 
   2   2   6        9.76       10.41      1.38 o 
   3   2   6        0.17        2.06      1.88 o 
   4   2   6       31.99       31.18      3.47 o 
   5   2   6      105.66      106.90      4.70 o 
   6   2   6        1.02        0.45      3.67 o 
 -11   3   6        7.26        5.18      3.75 o 
 -10   3   6       34.84       31.70      2.74 o 
  -9   3   6       86.11       92.86      2.98 o 
  -8   3   6        2.24        1.50      1.02 o 
  -7   3   6       14.32       10.58      2.64 o 
  -6   3   6       13.88       15.39      1.78 o 
  -5   3   6      481.03      500.09      7.18 o 
  -4   3   6      113.87      116.13      1.50 o 
  -3   3   6       10.48       10.60      1.03 o 
  -2   3   6      127.92      134.67      1.66 o 
  -1   3   6      317.15      373.20      2.48 o 
   0   3   6       54.73       57.85      1.43 o 
   1   3   6       10.21       10.10      1.43 o 
   2   3   6      246.38      279.74      3.40 o 
   3   3   6        0.10        1.36      2.07 o 
   4   3   6       26.21       25.66      3.20 o 
   5   3   6        4.52        6.04      3.58 o 
   6   3   6        0.45       -1.03      3.84 o 
 -11   4   6        1.51        3.93      3.64 o 
 -10   4   6        4.38        5.98      3.49 o 
  -9   4   6       28.44       26.71      1.70 o 
  -8   4   6       56.57       59.34      2.60 o 
  -7   4   6      213.17      214.36      3.56 o 
  -6   4   6       12.18       10.69      1.27 o 
  -5   4   6        2.35        2.96      0.87 o 
  -4   4   6        1.38        0.62      0.88 o 
  -3   4   6       59.43       59.73      1.13 o 
  -2   4   6      697.49      715.35      8.04 o 
  -1   4   6      111.05      104.94      2.22 o 
   0   4   6       34.61       35.11      1.58 o 
   1   4   6      171.18      158.70      2.48 o 
   2   4   6      128.28      140.90      2.65 o 
   3   4   6       15.74       10.26      3.34 o 
   4   4   6        0.00        2.65      2.95 o 
   5   4   6        5.02        6.90      2.88 o 
 -11   5   6       14.97       14.32      4.02 o 
 -10   5   6        8.19        8.58      3.52 o 
  -9   5   6       31.88       24.14      3.32 o 
  -8   5   6       49.45       43.28      2.33 o 
  -7   5   6        0.55        2.58      2.00 o 
  -6   5   6       58.21       60.38      1.63 o 
  -5   5   6        0.06       -0.03      0.95 o 
  -4   5   6      407.64      434.07      4.03 o 
  -3   5   6      295.22      315.21      3.25 o 
  -2   5   6       30.80       33.27      1.49 o 
  -1   5   6        9.80       14.77      1.34 o 
   0   5   6       43.48       38.98      1.85 o 
   1   5   6       90.06       92.85      2.06 o 
   2   5   6       60.14       64.40      2.48 o 
   3   5   6        2.10        0.73      2.92 o 
   4   5   6       13.02       15.57      3.21 o 
 -11   6   6        7.25        2.52      3.66 o 
 -10   6   6        1.54        2.45      3.19 o 
  -9   6   6        8.44        5.76      2.55 o 
  -8   6   6        2.45        3.63      2.47 o 
  -7   6   6      334.23      343.25      4.67 o 
  -6   6   6        0.54        0.53      1.13 o 
  -5   6   6      113.40      110.53      1.85 o 
  -4   6   6        1.05        1.55      1.48 o 
  -3   6   6       87.04       85.23      1.79 o 
  -2   6   6      417.58      431.14      3.81 o 
  -1   6   6       11.68       13.70      1.10 o 
   0   6   6        0.70        0.60      1.23 o 
   1   6   6       29.56       26.75      2.36 o 
   2   6   6        0.05       -0.46      2.70 o 
   3   6   6        0.22       -0.40      2.73 o 
 -10   7   6       10.16       12.25      2.97 o 
  -9   7   6       11.19        8.67      2.84 o 
  -8   7   6       92.63       94.37      3.69 o 
  -7   7   6        8.14        4.55      1.40 o 
  -6   7   6       53.67       58.56      1.49 o 
  -5   7   6       34.61       36.55      1.89 o 
  -4   7   6       60.86       65.36      2.30 o 
  -3   7   6        6.52        8.01      1.39 o 
  -2   7   6      114.41      121.39      2.56 o 
  -1   7   6        6.16        3.67      1.81 o 
   0   7   6       40.01       34.85      2.29 o 
   1   7   6        2.34        1.25      2.01 o 
   2   7   6        6.59       11.17      2.78 o 
  -9   8   6       19.43       21.28      3.15 o 
  -8   8   6        1.07        0.74      2.73 o 
  -7   8   6       98.97      104.58      2.75 o 
  -6   8   6        2.73        1.84      1.90 o 
  -5   8   6       32.30       30.74      2.69 o 
  -4   8   6        3.38        1.22      2.04 o 
  -3   8   6       25.19       29.00      2.25 o 
  -2   8   6       48.14       46.83      2.27 o 
  -1   8   6        0.17        0.07      1.75 o 
   0   8   6       69.81       76.97      2.91 o 
  -8   9   6        1.93        1.49      2.81 o 
  -7   9   6       16.39       15.97      2.23 o 
  -6   9   6        1.01        1.59      2.45 o 
  -5   9   6        2.10        2.02      2.63 o 
  -4   9   6       13.65        9.72      2.72 o 
  -3   9   6       27.12       30.66      2.94 o 
  -2   9   6       61.79       61.54      3.04 o 
  -1   9   6        4.34        2.35      2.85 o 
  -6  10   6       48.51       56.85      3.49 o 
  -5  10   6       26.46       29.64      3.16 o 
   0 -12   7       27.51       33.57      3.38 o 
   1 -12   7        4.79        5.70      2.41 o 
   2 -12   7        0.34        1.46      2.39 o 
   3 -12   7        0.23       -0.80      2.52 o 
   4 -12   7       15.68       16.66      3.75 o 
   5 -12   7        1.40        3.86      3.97 o 
  -2 -11   7        0.31       -1.18      3.11 o 
  -1 -11   7        1.29       -0.21      2.92 o 
   0 -11   7        0.54        0.14      2.23 o 
   1 -11   7        0.74       -0.37      2.19 o 
   2 -11   7       10.43       13.43      2.20 o 
   3 -11   7        0.50       -0.58      2.61 o 
   4 -11   7       37.20       36.54      2.64 o 
   5 -11   7      110.60      123.52      4.67 o 
   6 -11   7       15.23       10.97      3.08 o 
   7 -11   7       10.20        7.00      3.71 o 
  -3 -10   7        8.34        7.25      3.03 o 
  -2 -10   7        0.28        1.17      2.90 o 
  -1 -10   7       33.07       34.40      2.99 o 
   0 -10   7        3.71        2.21      2.04 o 
   1 -10   7       22.48       23.65      1.66 o 
   2 -10   7       68.84       68.00      1.98 o 
   3 -10   7        0.85       -0.04      1.94 o 
   4 -10   7      145.61      143.15      3.90 o 
   5 -10   7       24.88       19.67      3.22 o 
   6 -10   7       37.88       38.13      3.78 o 
   7 -10   7        5.78        6.41      3.54 o 
  -5  -9   7       10.62       10.17      3.26 o 
  -4  -9   7        3.07        2.87      3.48 o 
  -3  -9   7        0.15       -0.41      2.82 o 
  -2  -9   7      129.60      139.24      2.51 o 
  -1  -9   7       16.16       14.86      1.18 o 
   0  -9   7       23.06       25.97      1.27 o 
   1  -9   7        0.44        0.02      1.22 o 
   2  -9   7       83.45       88.88      2.23 o 
   3  -9   7      159.94      157.09      2.96 o 
   4  -9   7       51.84       57.50      2.88 o 
   5  -9   7        0.01        0.19      3.00 o 
   6  -9   7        5.20        4.74      3.18 o 
   7  -9   7        5.86        4.37      3.43 o 
   8  -9   7        3.01        6.75      4.17 o 
  -6  -8   7        0.19        0.40      2.91 o 
  -5  -8   7        0.01       -0.87      2.32 o 
  -4  -8   7        0.10       -0.04      3.21 o 
  -3  -8   7       88.38      101.98      2.86 o 
  -2  -8   7       47.81       51.38      1.68 o 
  -1  -8   7      268.10      290.06      2.56 o 
   0  -8   7       13.98       13.00      1.18 o 
   1  -8   7       43.73       44.64      1.42 o 
   2  -8   7       50.05       49.79      1.97 o 
   3  -8   7       35.02       24.42      2.16 o 
   4  -8   7       26.39       27.64      2.66 o 
   5  -8   7       98.33       83.00      3.44 o 
   6  -8   7      266.05      248.29      5.91 o 
   7  -8   7       29.09       27.64      4.05 o 
   8  -8   7       36.53       43.82      4.49 o 
  -7  -7   7      250.42      288.58      6.32 o 
  -6  -7   7       11.43        8.27      2.66 o 
  -5  -7   7       14.01       13.98      2.61 o 
  -4  -7   7       18.14       17.40      2.03 o 
  -3  -7   7      158.78      164.34      3.28 o 
  -2  -7   7      392.32      409.17     38.11 o 
  -1  -7   7        0.26        1.44      1.14 o 
   0  -7   7        9.06        6.97      1.10 o 
   1  -7   7       12.53        8.62      1.11 o 
   2  -7   7       17.97       23.30      1.77 o 
   3  -7   7       79.42       81.23      2.50 o 
   4  -7   7      198.42      210.83      4.31 o 
   5  -7   7       39.32       46.53      2.80 o 
   6  -7   7       19.42       17.27      2.34 o 
   7  -7   7       28.05       21.74      4.02 o 
   8  -7   7        2.06        2.94      3.82 o 
  -7  -6   7       30.69       28.41      2.71 o 
  -6  -6   7       12.20       12.57      2.49 o 
  -5  -6   7       84.60       92.01      2.93 o 
  -4  -6   7        3.27        2.45      1.63 o 
  -3  -6   7        2.44        0.54      1.75 o 
  -2  -6   7       98.22      105.95      2.43 o 
  -1  -6   7        7.73        7.91      1.09 o 
   0  -6   7       22.04       19.98      1.16 o 
   1  -6   7      107.02      118.63      1.99 o 
   2  -6   7       87.12       86.55      1.99 o 
   3  -6   7      107.10      105.18      2.64 o 
   4  -6   7       59.90       55.18      3.09 o 
   5  -6   7      194.97      201.78      3.71 o 
   6  -6   7      367.57      358.90      4.08 o 
   7  -6   7       19.11       12.05      3.75 o 
   8  -6   7       28.53       30.40      4.33 o 
  -8  -5   7      104.52      109.48      4.60 o 
  -7  -5   7      127.26      142.44      3.97 o 
  -6  -5   7       52.81       44.24      3.12 o 
  -5  -5   7       26.21       23.78      1.84 o 
  -4  -5   7       85.52       87.69      2.16 o 
  -3  -5   7      115.83      107.78      2.41 o 
  -2  -5   7       23.56       19.81      1.06 o 
  -1  -5   7      526.54      523.95      6.46 o 
   0  -5   7      489.24      510.75      6.64 o 
   1  -5   7       21.85       24.48      1.43 o 
   2  -5   7       11.49        7.11      1.30 o 
   3  -5   7      244.36      250.09      3.32 o 
   4  -5   7      462.08      469.22      8.56 o 
   5  -5   7       23.57       30.86      2.12 o 
   6  -5   7       70.83       56.04      2.55 o 
   7  -5   7       40.19       33.17      4.06 o 
   8  -5   7        0.81        4.50      3.64 o 
  -9  -4   7        6.47        7.84      3.93 o 
  -8  -4   7       28.43       29.54      3.31 o 
  -7  -4   7      300.82      330.08      4.85 o 
  -6  -4   7      230.17      244.78      3.90 o 
  -5  -4   7      192.86      199.53      2.92 o 
  -4  -4   7       96.19      100.51      1.97 o 
  -3  -4   7        0.14        0.21      1.42 o 
  -2  -4   7       10.21        9.21      0.74 o 
  -1  -4   7       40.95       41.71      1.51 o 
   0  -4   7      756.18      769.92     13.52 o 
   1  -4   7       94.38       94.12      1.80 o 
   2  -4   7       11.15        9.56      1.34 o 
   3  -4   7       13.95       16.39      1.79 o 
   4  -4   7       48.39       50.58      1.61 o 
   5  -4   7      114.09      103.82      2.82 o 
   6  -4   7        1.91        0.94      2.23 o 
   7  -4   7        7.32        2.98      3.46 o 
   8  -4   7       19.26       13.19      4.19 o 
  -9  -3   7       79.05       81.43      4.80 o 
  -8  -3   7      250.72      284.43      8.93 o 
  -7  -3   7       61.87       54.24      6.36 o 
  -6  -3   7        0.02       -0.55      2.00 o 
  -5  -3   7       45.45       56.73      4.84 o 
  -4  -3   7       77.91       72.70      1.80 o 
  -3  -3   7      436.98      423.67      5.76 o 
  -2  -3   7       30.20       30.12      1.37 o 
  -1  -3   7      601.28      610.94      9.17 o 
   0  -3   7       36.79       41.27      1.13 o 
   1  -3   7       16.89       19.96      1.32 o 
   2  -3   7        0.76        1.25      1.22 o 
   3  -3   7       29.80       31.45      1.41 o 
   4  -3   7       22.52       18.93      1.19 o 
   5  -3   7      151.47      155.34      3.40 o 
   6  -3   7      436.47      442.09      5.57 o 
   7  -3   7       17.89       17.28      2.83 o 
   8  -3   7        2.33        3.73      3.08 o 
 -10  -2   7       30.02       27.01      4.27 o 
  -9  -2   7       61.93       64.21      4.24 o 
  -8  -2   7       23.78       23.97      2.12 o 
  -7  -2   7       93.68       92.68      2.71 o 
  -6  -2   7      954.00     1016.51     26.30 o 
  -5  -2   7        0.79        0.80      1.13 o 
  -4  -2   7      178.52      191.35      4.23 o 
  -3  -2   7       13.54       14.90      2.42 o 
  -2  -2   7        2.18        1.21      0.94 o 
  -1  -2   7       75.39       64.92      1.48 o 
   0  -2   7       32.99       32.01      1.05 o 
   1  -2   7        9.48       13.30      1.24 o 
   2  -2   7       50.36       54.66      1.47 o 
   3  -2   7       71.63       65.99      1.66 o 
   4  -2   7      176.53      170.89      3.60 o 
   5  -2   7        0.55        0.76      2.20 o 
   6  -2   7        6.57        2.88      2.56 o 
   7  -2   7       38.02       38.18      3.29 o 
   8  -2   7        3.72        2.66      3.01 o 
 -10  -1   7        0.60        0.16      3.55 o 
  -9  -1   7      107.48      121.86     10.61 o 
  -8  -1   7       13.42       15.99      1.73 o 
  -7  -1   7      138.29      143.03      4.19 o 
  -6  -1   7      386.75      372.77     30.85 o 
  -5  -1   7      153.36      129.35     12.71 o 
  -4  -1   7        7.66        6.72      1.39 o 
  -3  -1   7      649.29      619.75     20.74 o 
  -2  -1   7      317.51      360.40      3.82 o 
  -1  -1   7      187.88      192.86      4.06 o 
   0  -1   7      132.58      127.83      1.85 o 
   1  -1   7      186.11      167.70      2.05 o 
   2  -1   7      159.93      172.80      2.33 o 
   3  -1   7       16.07       15.62      1.35 o 
   4  -1   7       39.52       38.91      2.19 o 
   5  -1   7      113.03      106.53      3.38 o 
   6  -1   7       58.16       53.23      3.28 o 
   7  -1   7       51.54       43.37      3.44 o 
 -10   0   7        0.96        1.20      3.21 o 
  -9   0   7        0.03        2.14      2.82 o 
  -8   0   7       75.08       78.31      5.35 o 
  -7   0   7        6.01        5.27      0.83 o 
  -6   0   7      763.73      830.75     56.15 o 
  -5   0   7      389.01      424.74     13.94 o 
  -4   0   7      562.26      520.47     17.86 o 
  -3   0   7      141.37      131.27      4.47 o 
  -2   0   7       18.81       17.67      1.45 o 
  -1   0   7       68.19       67.58      2.03 o 
   0   0   7       11.08       11.03      1.17 o 
   1   0   7       44.68       41.22      1.45 o 
   2   0   7       15.23       12.54      1.39 o 
   3   0   7       99.01      114.82      2.32 o 
   4   0   7        3.57        3.35      2.10 o 
   5   0   7        0.19        0.03      2.11 o 
   6   0   7       51.02       50.45      3.31 o 
   7   0   7       65.20       63.71      3.81 o 
 -10   1   7        5.59        3.20      2.88 o 
  -9   1   7       10.18        9.24      2.74 o 
  -8   1   7       49.29       40.90      3.07 o 
  -7   1   7      468.20      584.52      6.85 o 
  -6   1   7      805.34      851.17     18.32 o 
  -5   1   7      201.07      208.22      3.07 o 
  -4   1   7      129.35      115.87      1.99 o 
  -3   1   7      779.74      829.19     14.29 o 
  -2   1   7      243.20      238.55      3.60 o 
  -1   1   7       33.69       38.91      1.33 o 
   0   1   7        0.51        1.32      1.14 o 
   1   1   7        9.27        9.62      1.35 o 
   2   1   7       20.40       22.43      1.63 o 
   3   1   7        6.58        6.54      1.65 o 
   4   1   7       26.40       27.43      3.24 o 
   5   1   7        0.11        1.21      3.07 o 
   6   1   7       12.99       14.45      3.80 o 
 -11   2   7       12.24        9.25      5.09 o 
 -10   2   7        1.58        3.78      2.74 o 
  -9   2   7       25.47       22.22      4.27 o 
  -8   2   7      162.03      189.00     10.06 o 
  -7   2   7      530.11      599.80     18.68 o 
  -6   2   7        0.29        0.89      0.93 o 
  -5   2   7      251.04      252.59      2.77 o 
  -4   2   7      119.59      124.99      2.02 o 
  -3   2   7       49.90       43.98      3.38 o 
  -2   2   7       28.37       25.11      1.20 o 
  -1   2   7        1.91        1.56      1.03 o 
   0   2   7        0.06        0.28      1.32 o 
   1   2   7        6.84        6.92      1.53 o 
   2   2   7       24.32       29.34      1.80 o 
   3   2   7       75.20       72.46      2.72 o 
   4   2   7       34.34       38.39      3.74 o 
   5   2   7       23.17       22.13      3.83 o 
   6   2   7        2.31        3.00      3.79 o 
 -11   3   7        5.25        6.39      3.72 o 
 -10   3   7       78.40       81.94      4.44 o 
  -9   3   7       20.53       24.88      3.21 o 
  -8   3   7      181.19      196.53      4.00 o 
  -7   3   7       50.98       61.82      3.34 o 
  -6   3   7       80.20       77.37      1.68 o 
  -5   3   7      304.93      323.28      2.59 o 
  -4   3   7        5.77        4.83      0.85 o 
  -3   3   7        1.02        2.78      1.06 o 
  -2   3   7       96.97       93.21      1.66 o 
  -1   3   7      264.62      264.39      2.73 o 
   0   3   7      191.92      209.03      2.69 o 
   1   3   7       16.63       13.08      1.72 o 
   2   3   7       10.43        9.24      1.68 o 
   3   3   7       17.87       16.93      2.85 o 
   4   3   7       12.97       12.10      3.67 o 
   5   3   7       17.83       18.81      3.96 o 
 -11   4   7       14.96       17.61      4.05 o 
 -10   4   7        9.54        6.15      3.53 o 
  -9   4   7        3.73        6.16      2.36 o 
  -8   4   7       13.65       13.07      2.35 o 
  -7   4   7        0.01       -0.95      2.11 o 
  -6   4   7     1004.20      992.49     12.54 o 
  -5   4   7      716.92      712.05      8.68 o 
  -4   4   7      410.72      414.88      4.23 o 
  -3   4   7      165.12      166.00      1.97 o 
  -2   4   7       23.69       25.23      1.65 o 
  -1   4   7       16.26       17.30      1.57 o 
   0   4   7      210.44      209.09      2.77 o 
   1   4   7        1.66        1.09      1.55 o 
   2   4   7       13.31       11.17      1.87 o 
   3   4   7       10.92        7.74      3.45 o 
   4   4   7        1.53        0.60      3.12 o 
 -10   5   7       33.74       30.96      3.67 o 
  -9   5   7        0.97        1.06      2.56 o 
  -8   5   7       41.66       40.03      2.57 o 
  -7   5   7        9.19        7.88      1.70 o 
  -6   5   7      227.54      208.45      2.87 o 
  -5   5   7       46.38       45.61      1.39 o 
  -4   5   7       16.53       14.88      1.24 o 
  -3   5   7       93.68       92.94      1.84 o 
  -2   5   7       68.10       61.67      2.05 o 
  -1   5   7      140.93      155.58      3.01 o 
   0   5   7       12.25       10.41      1.43 o 
   1   5   7       28.06       26.46      2.49 o 
   2   5   7        9.27        9.42      2.48 o 
   3   5   7        3.95        5.99      3.16 o 
 -10   6   7       53.65       56.07      3.52 o 
  -9   6   7       54.57       51.77      4.24 o 
  -8   6   7        8.63        4.21      2.49 o 
  -7   6   7        0.05        1.63      1.68 o 
  -6   6   7       33.08       34.58      1.42 o 
  -5   6   7     1197.19     1298.69      6.20 o 
  -4   6   7       17.71       16.85      1.61 o 
  -3   6   7        0.02        0.41      1.34 o 
  -2   6   7        0.79        1.00      1.52 o 
  -1   6   7       32.33       35.87      1.70 o 
   0   6   7        1.47        1.30      2.08 o 
   1   6   7        0.15       -0.48      2.34 o 
   2   6   7       11.80       15.68      3.13 o 
 -10   7   7        6.48        5.46      2.98 o 
  -9   7   7        1.61        2.20      2.76 o 
  -8   7   7       54.56       54.32      2.54 o 
  -7   7   7        0.05        0.79      1.37 o 
  -6   7   7        8.41        4.10      1.77 o 
  -5   7   7        7.39        8.49      1.85 o 
  -4   7   7       70.47       63.71      2.44 o 
  -3   7   7       13.10        8.48      1.69 o 
  -2   7   7       19.63       18.72      2.01 o 
  -1   7   7       36.49       38.70      2.10 o 
   0   7   7       15.61       14.61      2.24 o 
   1   7   7       11.43       14.85      2.79 o 
  -9   8   7       10.43       12.92      2.98 o 
  -8   8   7        1.26        2.40      2.58 o 
  -7   8   7        0.04       -1.31      2.28 o 
  -6   8   7        0.72       -0.60      2.43 o 
  -5   8   7       71.89       72.40      3.33 o 
  -4   8   7       15.58       14.15      2.33 o 
  -3   8   7      131.69      146.06      4.90 o 
  -2   8   7       13.40       17.95      2.68 o 
  -1   8   7       16.24       15.74      2.33 o 
  -7   9   7       27.56       23.05      3.61 o 
  -6   9   7        0.20       -1.61      3.04 o 
  -5   9   7      146.35      156.07      4.64 o 
  -4   9   7        0.06        0.97      2.45 o 
  -3   9   7       39.09       37.61      3.33 o 
   1 -12   8       33.21       27.54      3.30 o 
   2 -12   8       10.95        8.75      3.23 o 
   3 -12   8       25.49       35.20      3.41 o 
   4 -12   8        0.08        1.28      3.86 o 
  -2 -11   8       30.90       29.68      3.49 o 
  -1 -11   8       23.89       28.17      3.22 o 
   0 -11   8        4.03        5.69      2.29 o 
   1 -11   8        3.51        2.07      2.21 o 
   2 -11   8       24.24       27.81      3.42 o 
   3 -11   8        0.99       -0.32      2.79 o 
   4 -11   8        5.40        3.01      2.62 o 
   5 -11   8       33.71       32.19      3.30 o 
   6 -11   8        3.70        3.10      3.44 o 
  -3 -10   8       44.61       50.62      3.74 o 
  -2 -10   8        2.06        3.20      2.92 o 
  -1 -10   8        1.13        3.45      2.04 o 
   0 -10   8        6.39        7.53      1.87 o 
   1 -10   8      128.69      131.27      2.38 o 
   2 -10   8        5.47        4.23      2.14 o 
   3 -10   8       15.08       21.00      2.41 o 
   4 -10   8        8.61        5.13      3.02 o 
   5 -10   8       29.67       36.48      3.88 o 
   6 -10   8        0.04        2.39      3.48 o 
   7 -10   8        2.50        0.72      3.87 o 
  -4  -9   8        0.08       -0.91      3.35 o 
  -3  -9   8       41.37       41.56      2.58 o 
  -2  -9   8        0.24       -0.58      1.46 o 
  -1  -9   8        1.39        1.10      1.37 o 
   0  -9   8        0.01       -0.51      1.17 o 
   1  -9   8      122.63      119.71      2.11 o 
   2  -9   8       40.67       42.61      2.57 o 
   3  -9   8        2.37       -0.01      1.95 o 
   4  -9   8       16.44       14.15      2.92 o 
   5  -9   8      108.31      108.83      4.68 o 
   6  -9   8        0.81        1.27      3.27 o 
   7  -9   8        7.05        7.88      3.73 o 
  -5  -8   8       13.10       12.55      2.73 o 
  -4  -8   8       85.99      100.22      3.51 o 
  -3  -8   8        0.01       -1.80      3.19 o 
  -2  -8   8       18.86       19.15      2.11 o 
  -1  -8   8      146.32      164.18      2.54 o 
   0  -8   8       50.63       50.18      1.81 o 
   1  -8   8       82.65       77.37      1.89 o 
   2  -8   8        5.39        3.90      1.80 o 
   3  -8   8       45.90       46.29      2.91 o 
   4  -8   8       13.18       16.32      3.16 o 
   5  -8   8       59.04       67.81      3.19 o 
   6  -8   8       13.73       15.00      3.65 o 
   7  -8   8        2.81        2.66      3.54 o 
  -6  -7   8        4.58        4.92      2.36 o 
  -5  -7   8       39.58       44.59      3.04 o 
  -4  -7   8        6.50        3.72      1.94 o 
  -3  -7   8        0.37       -0.61      1.89 o 
  -2  -7   8        8.61       10.59      2.38 o 
  -1  -7   8      422.31      448.60      4.73 o 
   0  -7   8       39.90       38.15      1.64 o 
   1  -7   8      224.80      249.50      3.31 o 
   2  -7   8       30.95       24.11      1.89 o 
   3  -7   8        8.25        4.64      1.89 o 
   4  -7   8        6.16        4.53      2.76 o 
   5  -7   8        0.03       -0.64      2.35 o 
   6  -7   8        6.43        5.10      3.62 o 
   7  -7   8       46.49       40.19      4.11 o 
   8  -7   8        1.11        2.93      3.92 o 
  -7  -6   8       25.12       20.92      2.83 o 
  -6  -6   8       34.84       34.24      2.54 o 
  -5  -6   8        8.53        6.87      2.30 o 
  -4  -6   8      134.59      133.36      3.07 o 
  -3  -6   8       54.80       51.83      2.16 o 
  -2  -6   8      335.85      362.40      3.00 o 
  -1  -6   8        1.03        0.01      1.68 o 
   0  -6   8      103.92       96.03      1.57 o 
   1  -6   8      292.90      303.10      3.24 o 
   2  -6   8        7.70        7.90      1.72 o 
   3  -6   8      181.91      168.46      3.44 o 
   4  -6   8      152.50      161.61      4.60 o 
   5  -6   8      165.73      164.75      6.13 o 
   6  -6   8        1.22        1.10      3.23 o 
   7  -6   8       13.86       13.48      4.04 o 
   8  -6   8       10.56       14.79      4.20 o 
  -8  -5   8        0.50        0.58      2.46 o 
  -7  -5   8      255.14      273.15      4.61 o 
  -6  -5   8        5.84        7.22      2.57 o 
  -5  -5   8       70.49       83.13      2.66 o 
  -4  -5   8       21.74       20.93      1.74 o 
  -3  -5   8       35.59       32.47      1.89 o 
  -2  -5   8       31.20       30.61      1.15 o 
  -1  -5   8      362.55      369.23      3.23 o 
   0  -5   8       41.45       42.12      1.70 o 
   1  -5   8      459.18      465.90      5.47 o 
   2  -5   8       28.10       25.82      1.83 o 
   3  -5   8       35.00       35.27      2.51 o 
   4  -5   8       17.97       15.83      2.39 o 
   5  -5   8        3.01        2.02      0.66 o 
   6  -5   8       44.40       39.47      3.60 o 
   7  -5   8       13.01       12.46      4.07 o 
   8  -5   8       14.11       19.01      4.24 o 
  -8  -4   8       16.71        9.77      2.15 o 
  -7  -4   8      500.28      582.45      5.75 o 
  -6  -4   8        0.39        1.33      1.90 o 
  -5  -4   8        3.07        1.11      1.71 o 
  -4  -4   8      163.04      158.44      2.71 o 
  -3  -4   8       50.95       47.83      1.88 o 
  -2  -4   8      567.69      590.52      8.83 o 
  -1  -4   8      113.76      111.73      1.97 o 
   0  -4   8      176.84      168.62      3.24 o 
   1  -4   8      183.27      195.45      4.14 o 
   2  -4   8      524.50      518.08      3.82 o 
   3  -4   8      146.65      147.18      3.28 o 
   4  -4   8       69.56       69.40      2.13 o 
   5  -4   8       17.81       16.31      1.84 o 
   6  -4   8        0.20       -1.10      2.16 o 
   7  -4   8       22.77       21.36      3.79 o 
  -9  -3   8        1.93        3.83      3.66 o 
  -8  -3   8       38.46       35.26      2.53 o 
  -7  -3   8       40.69       52.49      2.57 o 
  -6  -3   8       70.31       67.94      2.72 o 
  -5  -3   8      127.58      124.23      3.55 o 
  -4  -3   8       51.12       53.36      1.71 o 
  -3  -3   8       10.81       10.72      1.51 o 
  -2  -3   8       23.77       24.23      1.38 o 
  -1  -3   8      191.13      184.79      2.37 o 
   0  -3   8       15.16       15.69      1.05 o 
   1  -3   8       81.82       90.12      2.12 o 
   2  -3   8       47.64       43.55      2.43 o 
   3  -3   8      202.57      194.26      2.67 o 
   4  -3   8        2.92        3.23      1.19 o 
   5  -3   8        8.06        4.56      2.11 o 
   6  -3   8       74.78       78.67      3.31 o 
   7  -3   8        4.19        3.08      2.67 o 
  -9  -2   8        2.00        6.41      3.38 o 
  -8  -2   8       41.69       42.32      1.83 o 
  -7  -2   8      881.33      951.33     26.40 o 
  -6  -2   8       54.53       53.58      1.72 o 
  -5  -2   8        3.74        5.88      1.33 o 
  -4  -2   8      235.55      231.65      5.41 o 
  -3  -2   8      349.98      354.86      8.41 o 
  -2  -2   8      742.80      689.84     25.51 o 
  -1  -2   8      207.61      185.87      5.18 o 
   0  -2   8       54.23       55.04      1.23 o 
   1  -2   8        0.02        1.66      1.46 o 
   2  -2   8      219.35      241.11      4.48 o 
   3  -2   8        2.35        2.39      1.41 o 
   4  -2   8       85.12       92.17      1.83 o 
   5  -2   8       56.23       57.02      2.91 o 
   6  -2   8       20.13       14.94      2.76 o 
   7  -2   8       46.59       41.31      3.32 o 
 -10  -1   8        8.20        8.38      3.54 o 
  -9  -1   8       20.69       17.36      4.78 o 
  -8  -1   8       19.47       18.74      1.62 o 
  -7  -1   8      189.63      192.17      7.82 o 
  -6  -1   8        2.69        1.42      1.22 o 
  -5  -1   8      483.46      474.77     20.49 o 
  -4  -1   8      165.69      148.82     13.61 o 
  -3  -1   8       56.57       43.82      1.61 o 
  -2  -1   8       25.11       21.42      1.31 o 
  -1  -1   8        1.82        0.89      1.46 o 
   0  -1   8       48.81       57.03      1.40 o 
   1  -1   8        4.10        5.64      1.63 o 
   2  -1   8       79.70       76.64      2.06 o 
   3  -1   8       95.79       99.29      3.09 o 
   4  -1   8        3.33        4.05      2.05 o 
   5  -1   8       10.39       12.24      2.60 o 
   6  -1   8       22.26       16.81      2.87 o 
 -10   0   8        1.59        5.12      4.80 o 
  -9   0   8       51.22       52.18      4.88 o 
  -8   0   8      305.01      300.20     12.13 o 
  -7   0   8       23.39       29.12      1.46 o 
  -6   0   8      222.34      241.06      6.25 o 
  -5   0   8       62.42       59.06      1.73 o 
  -4   0   8       78.29       79.93      2.10 o 
  -3   0   8      314.60      308.34      2.65 o 
  -2   0   8       58.15       48.60      1.71 o 
  -1   0   8      246.44      253.61      3.34 o 
   0   0   8        8.15        5.00      1.13 o 
   1   0   8        3.80        2.53      1.38 o 
   2   0   8       58.11       54.65      2.04 o 
   3   0   8       23.38       21.96      1.84 o 
   4   0   8       71.43       73.44      3.31 o 
   5   0   8       41.94       36.67      3.61 o 
   6   0   8       28.36       26.19      3.83 o 
 -10   1   8        7.31        7.69      4.59 o 
  -9   1   8       10.78        9.16      2.43 o 
  -8   1   8       18.35       19.96      2.35 o 
  -7   1   8      716.42      838.73      7.85 o 
  -6   1   8      356.91      326.82     16.71 o 
  -5   1   8      291.18      290.97      3.69 o 
  -4   1   8      125.54      124.01      2.89 o 
  -3   1   8       81.43       85.64      2.05 o 
  -2   1   8       23.61       29.54      1.94 o 
  -1   1   8        0.21        0.30      1.49 o 
   0   1   8       83.97       79.75      1.91 o 
   1   1   8        3.79        3.18      1.52 o 
   2   1   8      216.08      253.77      3.86 o 
   3   1   8        6.52        6.24      1.80 o 
   4   1   8       14.23       13.07      3.31 o 
   5   1   8        0.42        0.21      3.32 o 
 -10   2   8       15.77       12.96      4.42 o 
  -9   2   8       22.33       23.15      2.73 o 
  -8   2   8       11.21       13.30      2.36 o 
  -7   2   8       80.21       65.39     22.20 o 
  -6   2   8       63.84       54.98      5.43 o 
  -5   2   8      149.88      148.22      1.68 o 
  -4   2   8        2.91        3.02      1.09 o 
  -3   2   8      157.42      167.29      2.76 o 
  -2   2   8       24.56       25.93      1.68 o 
  -1   2   8      199.89      194.17      2.21 o 
   0   2   8        1.15        0.69      1.33 o 
   1   2   8       64.07       69.57      2.14 o 
   2   2   8       10.69       12.88      1.86 o 
   3   2   8        0.95        0.95      2.28 o 
   4   2   8       51.25       56.58      4.07 o 
   5   2   8        9.65       10.58      3.88 o 
 -10   3   8        3.00        3.69      2.51 o 
  -9   3   8       11.12       10.38      2.55 o 
  -8   3   8       63.75       57.75      2.79 o 
  -7   3   8       95.08       81.03     12.60 o 
  -6   3   8     1678.94     1808.69     32.24 o 
  -5   3   8      141.20      129.46      2.86 o 
  -4   3   8       32.77       29.24      0.87 o 
  -3   3   8      137.42      127.15      3.85 o 
  -2   3   8        5.72        3.97      1.27 o 
  -1   3   8        0.53       -0.28      1.58 o 
   0   3   8       12.58       14.28      1.69 o 
   1   3   8       14.45       14.38      1.80 o 
   2   3   8      149.01      158.70      3.11 o 
   3   3   8       45.02       41.59      3.33 o 
   4   3   8       22.90       29.34      4.02 o 
 -10   4   8       33.42       36.11      3.06 o 
  -9   4   8        6.44        8.66      2.50 o 
  -8   4   8       16.94       17.85      2.45 o 
  -7   4   8        0.85        1.11      0.96 o 
  -6   4   8      169.95      178.12      2.19 o 
  -5   4   8       20.44       15.69      1.20 o 
  -4   4   8       12.38       12.11      1.27 o 
  -3   4   8      222.96      220.23      2.61 o 
  -2   4   8       72.62       67.30      2.55 o 
  -1   4   8      110.05      112.57      3.66 o 
   0   4   8        8.49        9.49      1.56 o 
   1   4   8        1.84        0.92      2.05 o 
   2   4   8        5.56        3.83      2.79 o 
   3   4   8        4.57        0.12      3.53 o 
 -10   5   8        4.00        2.76      2.79 o 
  -9   5   8        0.18        1.37      2.47 o 
  -8   5   8        9.63        7.62      2.05 o 
  -7   5   8      109.43      110.68      2.98 o 
  -6   5   8      108.37      107.05      8.33 o 
  -5   5   8      637.94      693.04      8.81 o 
  -4   5   8      333.18      348.47      3.67 o 
  -3   5   8       46.19       47.28      1.81 o 
  -2   5   8        0.06        1.36      1.56 o 
  -1   5   8        1.45        1.61      1.54 o 
   0   5   8        9.73        8.65      2.12 o 
   1   5   8        2.35        0.63      2.50 o 
   2   5   8        3.98        4.88      2.69 o 
  -9   6   8        5.94        6.82      2.21 o 
  -8   6   8        4.99        5.57      1.93 o 
  -7   6   8       11.33       10.58      2.05 o 
  -6   6   8      259.67      282.35      3.82 o 
  -5   6   8        8.80        8.87      1.30 o 
  -4   6   8       56.75       53.76      2.08 o 
  -3   6   8       52.99       55.16      1.94 o 
  -2   6   8        0.01       -0.09      1.80 o 
  -1   6   8       30.30       30.43      2.31 o 
   0   6   8       12.39       15.77      2.50 o 
   1   6   8        0.83       -1.40      2.46 o 
  -9   7   8        1.88        0.68      3.71 o 
  -8   7   8        9.74        7.89      2.70 o 
  -7   7   8       21.01       18.25      2.90 o 
  -6   7   8       96.24       98.73      3.88 o 
  -5   7   8        0.02        0.05      2.03 o 
  -4   7   8      243.38      264.96      5.99 o 
  -3   7   8        0.17       -0.16      2.39 o 
  -2   7   8       26.57       31.70      2.82 o 
  -1   7   8       16.26       17.96      2.01 o 
  -7   8   8       24.93       20.79      4.87 o 
  -6   8   8       42.96       44.04      3.80 o 
  -5   8   8      133.01      136.52      3.60 o 
  -4   8   8        0.05        0.77      2.37 o 
  -3   8   8        9.29        8.46      2.42 o 
  -1 -11   9       17.13       19.81      4.17 o 
   0 -11   9        4.30        6.38      2.84 o 
   1 -11   9       70.25       62.93      4.23 o 
   2 -11   9        5.88        5.32      3.23 o 
   3 -11   9       15.10       16.65      3.77 o 
   4 -11   9       11.76        9.24      3.96 o 
   5 -11   9        5.03        6.21      3.53 o 
  -3 -10   9        0.19        1.72      3.02 o 
  -2 -10   9        0.09        0.05      2.77 o 
  -1 -10   9        4.55        5.25      1.83 o 
   0 -10   9      284.43      334.81      4.48 o 
   1 -10   9       90.55       81.20      2.97 o 
   2 -10   9        0.54        0.33      1.89 o 
   3 -10   9        1.75        5.69      2.61 o 
   4 -10   9       20.84       20.29      3.85 o 
   5 -10   9        2.38        4.91      3.34 o 
   6 -10   9        6.57        9.93      3.87 o 
  -4  -9   9        6.77       11.39      3.62 o 
  -3  -9   9        6.92        5.78      2.38 o 
  -2  -9   9       35.24       29.64      2.52 o 
  -1  -9   9       40.19       39.10      2.10 o 
   0  -9   9      196.10      224.25      2.95 o 
   1  -9   9        7.91        5.43      1.62 o 
   2  -9   9       58.94       50.56      2.87 o 
   3  -9   9       25.15       25.27      2.83 o 
   4  -9   9        1.99        3.95      3.22 o 
   5  -9   9       30.92       32.55      3.85 o 
   6  -9   9        7.66        7.59      3.52 o 
  -5  -8   9        3.78        7.59      2.67 o 
  -4  -8   9        4.55        1.87      2.64 o 
  -3  -8   9        0.92        1.12      2.42 o 
  -2  -8   9      126.95      129.75      2.87 o 
  -1  -8   9       45.73       49.12      1.63 o 
   0  -8   9       67.29       73.84      1.85 o 
   1  -8   9      313.84      319.77      5.57 o 
   2  -8   9       21.54       22.44      2.27 o 
   3  -8   9        0.61        0.08      2.13 o 
   4  -8   9        0.06        0.93      3.02 o 
   5  -8   9        0.31       -1.41      3.23 o 
   6  -8   9       39.80       49.14      4.25 o 
   7  -8   9        0.13       -2.96      3.80 o 
  -6  -7   9        0.09       -0.47      2.51 o 
  -5  -7   9       10.91        8.95      2.58 o 
  -4  -7   9       89.01       86.14      3.40 o 
  -3  -7   9      153.72      162.42      3.42 o 
  -2  -7   9        2.21        2.98      1.78 o 
  -1  -7   9        6.01        4.06      1.37 o 
   0  -7   9      626.89      687.21     10.70 o 
   1  -7   9      770.84      809.26      9.63 o 
   2  -7   9       24.16       23.54      2.34 o 
   3  -7   9       15.50       17.45      2.33 o 
   4  -7   9       22.25       16.68      3.07 o 
   5  -7   9       81.55       80.80      4.37 o 
   6  -7   9        2.94        0.36      3.27 o 
   7  -7   9        2.44        2.95      4.11 o 
  -7  -6   9       39.63       39.88      2.76 o 
  -6  -6   9        1.56        0.67      2.47 o 
  -5  -6   9       69.63       67.76      3.09 o 
  -4  -6   9        8.38        8.29      2.40 o 
  -3  -6   9       61.09       55.82      2.27 o 
  -2  -6   9       81.81       84.02      1.64 o 
  -1  -6   9        2.45        0.57      1.55 o 
   0  -6   9        1.16        0.31      0.72 o 
   1  -6   9        2.21        2.75      1.93 o 
   2  -6   9      299.54      313.74      6.20 o 
   3  -6   9        1.45        1.36      2.08 o 
   4  -6   9       14.51       11.75      2.87 o 
   5  -6   9       10.87        6.81      3.36 o 
   6  -6   9       16.63       18.29      3.90 o 
   7  -6   9        0.74       -0.09      3.80 o 
  -8  -5   9       81.80       95.98      5.32 o 
  -7  -5   9        7.01        3.98      2.17 o 
  -6  -5   9        6.54        8.85      2.38 o 
  -5  -5   9       37.98       35.00      2.29 o 
  -4  -5   9      111.56      116.94      2.88 o 
  -3  -5   9      185.56      196.37      3.06 o 
  -2  -5   9       94.70       94.83      1.82 o 
  -1  -5   9      186.89      198.14      3.15 o 
   0  -5   9        8.06        7.79      1.56 o 
   1  -5   9     1488.17     1509.44     21.76 o 
   2  -5   9      124.16      130.21      3.05 o 
   3  -5   9       87.79       96.31      2.97 o 
   4  -5   9       11.24       10.34      2.64 o 
   5  -5   9        8.43        9.69      3.35 o 
   6  -5   9       15.74       17.70      3.61 o 
   7  -5   9        2.29        1.21      3.79 o 
  -8  -4   9        1.94        1.48      3.07 o 
  -7  -4   9       27.06       31.29      2.33 o 
  -6  -4   9       26.37       27.76      2.10 o 
  -5  -4   9      129.31      134.58      2.61 o 
  -4  -4   9       31.88       27.44      2.02 o 
  -3  -4   9       26.00       20.68      2.80 o 
  -2  -4   9        6.40        3.95      1.56 o 
  -1  -4   9      239.44      235.17      4.36 o 
   0  -4   9        5.78        6.02      1.00 o 
   1  -4   9      335.68      356.84      4.37 o 
   2  -4   9      263.64      289.03      5.69 o 
   3  -4   9       81.94       80.31      2.87 o 
   4  -4   9       24.81       20.62      2.47 o 
   5  -4   9        9.04        7.80      3.49 o 
   6  -4   9        8.66        8.79      3.65 o 
   7  -4   9       32.46       34.77      4.65 o 
  -9  -3   9       11.08       10.10      4.78 o 
  -8  -3   9       46.53       50.92      4.41 o 
  -7  -3   9       22.32       21.35      2.06 o 
  -6  -3   9       25.37       20.33      1.87 o 
  -5  -3   9       29.02       28.86      1.73 o 
  -4  -3   9       17.81       13.72      1.93 o 
  -3  -3   9      320.22      329.35      4.19 o 
  -2  -3   9      478.14      492.93      5.77 o 
  -1  -3   9       36.22       38.82      1.68 o 
   0  -3   9      196.15      200.52      3.26 o 
   1  -3   9        0.25        5.93      2.77 o 
   2  -3   9      297.30      302.69      5.14 o 
   3  -3   9      340.42      358.81      6.78 o 
   4  -3   9       34.49       35.75      1.57 o 
   5  -3   9       32.22       33.82      2.49 o 
   6  -3   9       51.92       51.59      4.28 o 
  -9  -2   9        9.44        7.71      4.63 o 
  -8  -2   9        5.11        1.94      2.46 o 
  -7  -2   9        8.51        7.88      1.21 o 
  -6  -2   9      126.94      129.48      3.15 o 
  -5  -2   9      108.07      115.95      3.37 o 
  -4  -2   9       91.58       88.58      1.84 o 
  -3  -2   9       95.87       83.22      5.12 o 
  -2  -2   9        0.25        1.50      1.76 o 
  -1  -2   9      379.32      407.14      4.29 o 
   0  -2   9        0.49        0.70      1.20 o 
   1  -2   9     1181.38     1222.58     19.91 o 
   2  -2   9       63.12       69.36      3.18 o 
   3  -2   9       29.01       24.09      1.73 o 
   4  -2   9        1.14        0.58      1.25 o 
   5  -2   9        0.80       -1.42      2.36 o 
   6  -2   9        7.91        7.57      3.73 o 
  -9  -1   9       10.05       11.87      4.36 o 
  -8  -1   9        3.57        3.44      1.87 o 
  -7  -1   9      170.57      194.12      3.85 o 
  -6  -1   9       72.06       77.24      2.04 o 
  -5  -1   9        2.83        1.76      1.33 o 
  -4  -1   9       66.20       74.23      3.66 o 
  -3  -1   9      174.24      184.34      2.83 o 
  -2  -1   9      468.17      464.72      6.37 o 
  -1  -1   9      166.48      155.98      3.72 o 
   0  -1   9        3.07        3.42      1.09 o 
   1  -1   9      199.10      207.72      6.82 o 
   2  -1   9        2.20        2.60      1.63 o 
   3  -1   9      267.68      301.75      7.27 o 
   4  -1   9       64.68       67.71      3.22 o 
   5  -1   9        4.50        2.44      2.89 o 
   6  -1   9        5.84        4.97      3.04 o 
 -10   0   9       34.64       38.81      5.01 o 
  -9   0   9        1.68        2.28      3.65 o 
  -8   0   9       10.75        7.19      3.45 o 
  -7   0   9        0.25        0.45      1.75 o 
  -6   0   9       49.14       49.97      6.76 o 
  -5   0   9       86.63       86.81      3.66 o 
  -4   0   9       25.82       19.95      1.84 o 
  -3   0   9       15.44       15.24      1.31 o 
  -2   0   9       69.17       68.94      2.52 o 
  -1   0   9      113.61      115.43      3.39 o 
   0   0   9        8.33        7.52      1.21 o 
   1   0   9      186.93      183.64      5.20 o 
   2   0   9      506.63      533.85      9.10 o 
   3   0   9      247.86      291.17      7.46 o 
   4   0   9       13.23        9.99      2.75 o 
   5   0   9        0.84        1.86      3.15 o 
 -10   1   9        8.92        8.12      4.18 o 
  -9   1   9       44.68       49.57      4.37 o 
  -8   1   9       16.87       16.21      6.13 o 
  -7   1   9      134.81      141.25      4.76 o 
  -6   1   9       13.40       11.02      1.06 o 
  -5   1   9       12.75       12.33      1.56 o 
  -4   1   9      165.95      174.16      2.65 o 
  -3   1   9        3.35        2.30      1.88 o 
  -2   1   9      217.59      231.68      3.01 o 
  -1   1   9      213.48      225.80      3.58 o 
   0   1   9       66.59       69.35      1.73 o 
   1   1   9      118.54      117.96      2.74 o 
   2   1   9      224.28      258.11      4.04 o 
   3   1   9       60.77       66.50      2.93 o 
   4   1   9       11.88       15.24      2.93 o 
   5   1   9        0.98        0.32      3.51 o 
 -10   2   9       13.72       12.20      4.22 o 
  -9   2   9        0.17        1.16      3.53 o 
  -8   2   9        8.99       11.04      6.36 o 
  -7   2   9        0.26        0.06      0.83 o 
  -6   2   9      125.07      121.43      3.28 o 
  -5   2   9       41.94       45.93      1.51 o 
  -4   2   9       91.91       89.94      1.26 o 
  -3   2   9      124.23      126.16      2.70 o 
  -2   2   9      147.63      156.54      2.97 o 
  -1   2   9        1.05        0.82      0.96 o 
   0   2   9       21.34       21.13      1.74 o 
   1   2   9       40.12       45.30      2.43 o 
   2   2   9       26.32       24.93      2.46 o 
   3   2   9      282.89      317.11      5.53 o 
   4   2   9        1.71       -0.96      3.51 o 
 -10   3   9       10.24       15.26      4.77 o 
  -9   3   9       79.92       98.55      3.35 o 
  -8   3   9       16.29       14.35      2.57 o 
  -7   3   9        2.74        2.69      1.76 o 
  -6   3   9       18.12       16.70      1.33 o 
  -5   3   9       73.83       67.68      2.63 o 
  -4   3   9      116.14      134.17      2.85 o 
  -3   3   9       34.69       37.73      2.24 o 
  -2   3   9      139.14      125.51      3.99 o 
  -1   3   9       51.02       48.16      1.84 o 
   0   3   9       19.75       19.44      1.61 o 
   1   3   9        0.84        0.77      2.17 o 
   2   3   9      234.99      271.27      6.16 o 
   3   3   9       33.40       34.15      4.04 o 
 -10   4   9        5.85        6.49      4.87 o 
  -9   4   9       12.33       14.67      3.42 o 
  -8   4   9        0.04       -0.88      2.80 o 
  -7   4   9       50.66       42.01      2.46 o 
  -6   4   9        8.89        7.00      1.53 o 
  -5   4   9      322.92      336.34      6.23 o 
  -4   4   9       68.90       66.12      2.25 o 
  -3   4   9       33.26       29.00      1.42 o 
  -2   4   9        0.02        0.02      1.79 o 
  -1   4   9        0.60        1.07      2.45 o 
   0   4   9        2.43        1.11      2.69 o 
   1   4   9        0.57        0.01      2.38 o 
   2   4   9       55.59       67.00      3.82 o 
  -9   5   9       51.86       61.96      3.35 o 
  -8   5   9       25.70       24.80      3.22 o 
  -7   5   9        0.07       -0.27      2.47 o 
  -6   5   9        0.02        1.13      1.77 o 
  -5   5   9       34.43       28.22      1.83 o 
  -4   5   9        0.10        0.91      1.54 o 
  -3   5   9        4.61        5.26      1.81 o 
  -2   5   9       11.87        8.91      2.21 o 
  -1   5   9        0.49       -0.64      2.35 o 
   0   5   9        6.99        7.33      2.32 o 
   1   5   9       14.06       13.23      2.95 o 
  -9   6   9       27.23       30.10      4.14 o 
  -8   6   9        0.22        0.21      4.11 o 
  -7   6   9        0.52        1.97      4.20 o 
  -6   6   9      107.98      115.42      3.98 o 
  -5   6   9        0.17        1.92      2.11 o 
  -4   6   9        3.48        1.80      2.14 o 
  -3   6   9      100.59      106.61      3.54 o 
  -2   6   9        2.60        2.45      2.55 o 
  -1   6   9        0.47        0.42      2.12 o 
  -7   7   9        0.26        1.32      4.15 o 
  -6   7   9        0.06       -1.02      4.54 o 
  -5   7   9       10.93        8.70      2.96 o 
  -4   7   9       84.57       96.37      3.41 o 
  -3   7   9       23.23       21.93      2.94 o 
  -2   7   9       50.64       51.29      3.38 o 
   0 -11  10        0.01        2.87      3.88 o 
   1 -11  10       10.52       12.43      3.07 o 
   2 -11  10        0.18        1.31      3.77 o 
   3 -11  10        0.39        0.57      3.81 o 
  -2 -10  10        0.82       -0.49      3.74 o 
  -1 -10  10       24.48       26.88      3.27 o 
   0 -10  10       26.51       26.70      2.58 o 
   1 -10  10        6.64        3.19      2.02 o 
   2 -10  10       31.41       32.57      2.70 o 
   3 -10  10        0.34        0.50      3.03 o 
   4 -10  10       17.24       20.47      3.73 o 
  -4  -9  10        9.73        7.66      3.70 o 
  -3  -9  10        3.20        3.66      2.80 o 
  -2  -9  10        9.12       12.44      2.08 o 
  -1  -9  10       10.22       12.07      1.92 o 
   0  -9  10        7.15        5.16      2.07 o 
   1  -9  10       23.02       24.44      2.49 o 
   2  -9  10       23.44       28.43      2.94 o 
   3  -9  10        8.79        5.27      3.00 o 
   4  -9  10        3.56        4.18      3.22 o 
   5  -9  10        8.74        7.38      3.41 o 
  -5  -8  10        0.70       -0.43      3.34 o 
  -4  -8  10       10.89       11.25      2.64 o 
  -3  -8  10       67.51       65.39      3.37 o 
  -2  -8  10       24.06       19.97      2.44 o 
  -1  -8  10        7.97        6.98      1.42 o 
   0  -8  10      142.13      129.78      3.63 o 
   1  -8  10       25.24       24.07      2.81 o 
   2  -8  10       42.39       37.83      2.86 o 
   3  -8  10        0.31        3.05      2.61 o 
   4  -8  10        3.56        4.73      3.25 o 
   5  -8  10        1.73        0.45      3.23 o 
   6  -8  10        3.94        2.12      3.80 o 
  -6  -7  10       24.05       22.57      3.08 o 
  -5  -7  10        0.42        2.68      2.52 o 
  -4  -7  10        1.54        1.82      2.49 o 
  -3  -7  10       17.13       15.82      2.68 o 
  -2  -7  10       51.08       45.42      2.95 o 
  -1  -7  10       76.38       75.97      2.73 o 
   0  -7  10       80.43       94.31      2.96 o 
   1  -7  10        9.33        5.20      2.13 o 
   2  -7  10        3.71        4.59      2.05 o 
   3  -7  10       11.95        5.62      2.96 o 
   4  -7  10        0.42        1.01      3.07 o 
   5  -7  10       16.98       16.33      3.77 o 
   6  -7  10        4.07        0.11      3.67 o 
  -6  -6  10       10.84        8.22      2.59 o 
  -5  -6  10       40.51       30.43      2.80 o 
  -4  -6  10      145.13      147.53      3.90 o 
  -3  -6  10       68.38       74.36      2.73 o 
  -2  -6  10       44.78       49.76      1.77 o 
  -1  -6  10       56.81       55.79      2.45 o 
   0  -6  10       16.88       16.53      2.47 o 
   1  -6  10       90.03       88.79      2.75 o 
   2  -6  10       15.94       10.09      2.22 o 
   3  -6  10       40.81       41.46      2.96 o 
   4  -6  10       49.35       45.54      4.91 o 
   5  -6  10       13.02       16.22      3.42 o 
   6  -6  10        2.22        2.97      3.67 o 
  -7  -5  10       30.42       24.45      3.49 o 
  -6  -5  10       59.25       63.60      3.05 o 
  -5  -5  10        2.51        4.09      2.32 o 
  -4  -5  10        5.50        4.42      1.99 o 
  -3  -5  10        0.02        1.10      2.00 o 
  -2  -5  10       74.22       78.66      2.50 o 
  -1  -5  10       24.38       22.03      2.04 o 
   0  -5  10      192.32      198.50      3.69 o 
   1  -5  10        5.40        2.77      1.98 o 
   2  -5  10        0.09        1.36      2.03 o 
   3  -5  10        7.75        5.39      2.57 o 
   4  -5  10        8.51       10.59      2.86 o 
   5  -5  10       12.25        8.28      3.56 o 
   6  -5  10        1.03        1.98      3.61 o 
  -8  -4  10        3.89        5.48      3.70 o 
  -7  -4  10       25.80       22.86      2.83 o 
  -6  -4  10       31.68       32.95      2.52 o 
  -5  -4  10        4.31        4.52      1.81 o 
  -4  -4  10      221.43      216.48      4.35 o 
  -3  -4  10       17.10       12.79      1.96 o 
  -2  -4  10      133.13      122.68      2.78 o 
  -1  -4  10       97.36      104.51      2.99 o 
   0  -4  10      280.23      309.71      2.60 o 
   1  -4  10      266.26      276.97      3.65 o 
   2  -4  10      176.23      195.82      6.81 o 
   3  -4  10       56.06       58.39      3.54 o 
   4  -4  10       22.40       23.41      2.30 o 
   5  -4  10       31.70       37.04      3.79 o 
   6  -4  10        0.07       -0.27      3.79 o 
  -8  -3  10        0.40        1.52      3.31 o 
  -7  -3  10       32.94       30.96      3.10 o 
  -6  -3  10        0.91        0.86      2.77 o 
  -5  -3  10      163.20      146.93      4.62 o 
  -4  -3  10      204.95      181.30      3.21 o 
  -3  -3  10        3.37        1.53      1.33 o 
  -2  -3  10       40.06       34.62      1.38 o 
  -1  -3  10       42.18       42.66      1.56 o 
   0  -3  10      376.19      424.89      6.25 o 
   1  -3  10       65.66       67.25      2.79 o 
   2  -3  10        2.44        2.72      2.40 o 
   3  -3  10       20.55       22.90      2.37 o 
   4  -3  10       10.25        7.42      3.43 o 
   5  -3  10        0.23       -0.78      3.96 o 
  -9  -2  10       25.59       30.83      7.65 o 
  -8  -2  10        2.31        3.63      3.24 o 
  -7  -2  10       13.73        7.77      2.18 o 
  -6  -2  10       13.47        9.55      1.50 o 
  -5  -2  10       18.63       16.28      1.47 o 
  -4  -2  10      303.87      250.99     19.44 o 
  -3  -2  10      167.71      194.91      2.72 o 
  -2  -2  10      272.24      272.28      5.17 o 
  -1  -2  10       90.19       90.43      4.68 o 
   0  -2  10       47.26       37.93      1.45 o 
   1  -2  10      589.96      618.87      9.09 o 
   2  -2  10        0.04        1.38      2.09 o 
   3  -2  10       49.88       56.72      2.71 o 
   4  -2  10       11.58       12.07      3.01 o 
   5  -2  10       29.70       30.32      6.54 o 
  -9  -1  10        4.99        2.00      4.16 o 
  -8  -1  10        0.45       -0.21      2.83 o 
  -7  -1  10       35.60       37.48      2.81 o 
  -6  -1  10        9.90       11.66      1.34 o 
  -5  -1  10      194.30      156.73     13.38 o 
  -4  -1  10      152.41      151.47      5.74 o 
  -3  -1  10       10.33        9.62      1.35 o 
  -2  -1  10        1.32        0.35      1.43 o 
  -1  -1  10        1.03        1.52      2.03 o 
   0  -1  10        6.79        4.56      0.80 o 
   1  -1  10       11.41       10.69      1.89 o 
   2  -1  10      404.60      480.28      5.48 o 
   3  -1  10        7.98        9.34      1.91 o 
   4  -1  10       10.60        9.92      2.55 o 
   5  -1  10        0.10        2.09      4.58 o 
  -9   0  10        0.52       -2.16      5.99 o 
  -8   0  10       44.00       45.93      4.85 o 
  -7   0  10       41.66       43.37      2.49 o 
  -6   0  10        4.19        2.17      0.78 o 
  -5   0  10        4.66        1.88      1.52 o 
  -4   0  10        4.92        4.80      1.70 o 
  -3   0  10      143.49      144.16     11.00 o 
  -2   0  10      184.63      173.33      3.04 o 
  -1   0  10       55.31       56.49      2.78 o 
   0   0  10       17.54       18.41      0.87 o 
   1   0  10       38.75       36.17      2.40 o 
   2   0  10        7.09        3.43      1.94 o 
   3   0  10       95.22      111.04      3.03 o 
   4   0  10        3.33        4.29      2.76 o 
  -9   1  10       29.84       26.72      7.32 o 
  -8   1  10        2.79        4.26      3.88 o 
  -7   1  10        0.52        2.34      1.42 o 
  -6   1  10       15.06       18.49      3.95 o 
  -5   1  10        1.70        1.20      1.52 o 
  -4   1  10      138.78      153.06      4.23 o 
  -3   1  10       76.82       84.06      2.14 o 
  -2   1  10       59.13       54.19      2.39 o 
  -1   1  10       19.42       21.03      2.50 o 
   0   1  10       15.33       20.21      1.32 o 
   1   1  10      250.01      276.69      6.52 o 
   2   1  10      116.81      122.68      3.18 o 
   3   1  10       54.37       56.07      3.29 o 
  -9   2  10        0.25        1.75      4.36 o 
  -8   2  10       40.29       46.16      5.25 o 
  -7   2  10       76.03       70.70      4.99 o 
  -6   2  10        0.48       -0.56      2.95 o 
  -5   2  10        0.01       -0.18      1.15 o 
  -4   2  10       14.44       10.47      1.26 o 
  -3   2  10      168.17      182.86      3.26 o 
  -2   2  10      112.50      106.91      3.54 o 
  -1   2  10       45.37       37.45      4.17 o 
   0   2  10        1.31        1.11      2.05 o 
   1   2  10       12.04       10.93      2.20 o 
   2   2  10       21.07       20.92      2.48 o 
   3   2  10       35.03       29.51      3.86 o 
  -9   3  10        1.42       -1.58      3.50 o 
  -8   3  10        2.13        5.99      3.29 o 
  -7   3  10       11.71        9.13      3.25 o 
  -6   3  10       78.10       80.15      4.03 o 
  -5   3  10        4.34        5.35      2.40 o 
  -4   3  10       60.66       59.39      2.59 o 
  -3   3  10       22.72       20.31      2.50 o 
  -2   3  10       49.27       42.77      3.68 o 
  -1   3  10       45.47       43.65      4.22 o 
   0   3  10        5.05        4.29      2.39 o 
   1   3  10       49.11       47.03      3.35 o 
   2   3  10       15.12       10.64      2.88 o 
  -9   4  10        6.89        6.60      3.53 o 
  -8   4  10        6.66        7.10      3.01 o 
  -7   4  10        8.02       10.99      2.97 o 
  -6   4  10        3.67        1.84      1.93 o 
  -5   4  10        0.41        0.07      2.24 o 
  -4   4  10        0.05       -0.14      2.18 o 
  -3   4  10       31.25       27.67      3.40 o 
  -2   4  10        1.06        0.12      3.20 o 
  -1   4  10       58.97       59.99      4.10 o 
   0   4  10        2.63        2.48      3.20 o 
   1   4  10       30.94       37.30      3.40 o 
  -8   5  10        2.59        2.63      2.91 o 
  -7   5  10       18.68       19.70      3.33 o 
  -6   5  10        6.04        4.99      2.58 o 
  -5   5  10        3.59        3.29      2.04 o 
  -4   5  10       44.87       44.55      2.91 o 
  -3   5  10        1.08        2.98      3.24 o 
  -2   5  10       44.78       47.92      3.99 o 
  -1   5  10        1.94        1.47      2.39 o 
  -7   6  10        0.36        1.93      4.70 o 
  -6   6  10       21.89       22.15      4.91 o 
  -5   6  10        2.42        1.33      2.71 o 
  -4   6  10       43.60       41.00      3.37 o 
  -3   6  10        2.41        1.94      2.94 o 
  -1 -10  11        2.21        4.93      3.00 o 
   0 -10  11        2.44        0.67      3.45 o 
   1 -10  11       17.58       18.56      2.51 o 
   2 -10  11        0.18        0.52      2.33 o 
   3 -10  11        2.08        2.11      3.21 o 
  -3  -9  11        0.24       -0.32      2.92 o 
  -2  -9  11       32.66       34.11      2.82 o 
  -1  -9  11        0.09        0.59      2.48 o 
   0  -9  11        1.35       -0.82      2.28 o 
   1  -9  11        1.49       -0.40      2.47 o 
   2  -9  11        0.91        3.87      2.65 o 
   3  -9  11        6.07        5.89      3.31 o 
   4  -9  11        8.36       11.46      4.28 o 
  -4  -8  11        0.36       -1.25      2.82 o 
  -3  -8  11       14.82        9.28      2.80 o 
  -2  -8  11        9.56        6.44      2.50 o 
  -1  -8  11        1.24        0.71      2.27 o 
   0  -8  11       32.56       32.22      2.88 o 
   1  -8  11        1.08        0.70      2.63 o 
   2  -8  11        4.34        2.38      2.65 o 
   3  -8  11        1.66        0.51      3.09 o 
   4  -8  11        0.32        0.16      3.89 o 
  -5  -7  11       44.48       43.90      3.23 o 
  -4  -7  11        5.64        7.13      2.73 o 
  -3  -7  11       64.82       70.02      3.50 o 
  -2  -7  11       18.23       23.46      2.84 o 
  -1  -7  11        1.67        1.56      2.59 o 
   0  -7  11        2.08        2.70      2.53 o 
   1  -7  11        7.01        8.74      2.60 o 
   2  -7  11       12.65       15.95      2.72 o 
   3  -7  11       15.33       18.46      3.43 o 
   4  -7  11       15.71       14.48      3.52 o 
   5  -7  11       20.17       27.31      4.39 o 
  -6  -6  11        3.29        4.37      3.39 o 
  -5  -6  11       84.81       91.43      3.53 o 
  -4  -6  11       30.21       20.78      2.86 o 
  -3  -6  11       17.92       13.43      3.39 o 
  -2  -6  11        5.84        5.59      2.96 o 
  -1  -6  11        7.42        9.04      2.14 o 
   0  -6  11       79.37       75.39      2.83 o 
   1  -6  11        3.94        2.32      2.33 o 
   2  -6  11        0.16        1.09      2.52 o 
   3  -6  11        0.69        0.66      2.86 o 
   4  -6  11        0.38       -2.90      3.14 o 
   5  -6  11        0.72       -1.72      3.49 o 
  -7  -5  11        3.87        3.30      3.32 o 
  -6  -5  11       22.32       20.23      3.29 o 
  -5  -5  11       31.17       32.81      3.43 o 
  -4  -5  11        1.06        4.27      3.13 o 
  -3  -5  11      282.29      274.34      5.83 o 
  -2  -5  11       30.45       26.94      2.07 o 
  -1  -5  11        0.36        0.41      1.30 o 
   0  -5  11        0.72       -0.41      2.19 o 
   1  -5  11       22.55       22.92      2.22 o 
   2  -5  11       59.81       67.97      3.30 o 
   3  -5  11       17.66       15.54      3.28 o 
   4  -5  11        2.36        4.09      3.23 o 
   5  -5  11        3.86        5.52      4.09 o 
  -7  -4  11       10.02       13.30      2.76 o 
  -6  -4  11       25.20       20.99      2.69 o 
  -5  -4  11       34.35       26.53      3.38 o 
  -4  -4  11       62.75       53.05      4.65 o 
  -3  -4  11       57.56       49.00      2.30 o 
  -2  -4  11       24.31       21.17      1.51 o 
  -1  -4  11      120.50      128.99      2.48 o 
   0  -4  11       14.24       17.17      2.00 o 
   1  -4  11        1.86        3.56      2.09 o 
   2  -4  11       39.64       41.90      3.21 o 
   3  -4  11        8.76        8.18      2.84 o 
   4  -4  11        1.35        0.94      3.25 o 
   5  -4  11        1.47       -0.27      4.32 o 
  -8  -3  11       13.24       14.03      4.81 o 
  -7  -3  11       30.31       21.16      3.13 o 
  -6  -3  11        1.17        1.03      2.80 o 
  -5  -3  11       41.51       34.11      2.57 o 
  -4  -3  11       58.11       44.56      2.72 o 
  -3  -3  11      390.72      372.10      6.51 o 
  -2  -3  11       34.40       44.74      2.26 o 
  -1  -3  11        0.57        1.27      1.86 o 
   0  -3  11        4.36        3.77      1.85 o 
   1  -3  11       12.99       11.56      2.06 o 
   2  -3  11       81.09       75.67      4.84 o 
   3  -3  11        7.74        9.01      2.35 o 
   4  -3  11       14.48       14.70      3.61 o 
  -8  -2  11        2.03        3.29      4.44 o 
  -7  -2  11       16.50       15.78      2.94 o 
  -6  -2  11       13.03       11.32      3.01 o 
  -5  -2  11        6.01        4.28      3.71 o 
  -4  -2  11        7.92       11.05      2.66 o 
  -3  -2  11      201.00      182.10      4.60 o 
  -2  -2  11       64.83       58.65      7.51 o 
  -1  -2  11       75.56       75.60      3.45 o 
   0  -2  11       10.69        7.19      2.06 o 
   1  -2  11       89.64      103.59      3.10 o 
   2  -2  11        0.78        0.59      2.18 o 
   3  -2  11        3.04        1.92      2.96 o 
   4  -2  11        0.42        3.32      3.31 o 
  -8  -1  11        8.79        9.51      4.59 o 
  -7  -1  11       32.76       38.96      3.10 o 
  -6  -1  11       19.50       15.76      3.78 o 
  -5  -1  11        2.32        3.00      2.13 o 
  -4  -1  11      195.86      193.80      3.63 o 
  -3  -1  11       43.07       42.60      1.71 o 
  -2  -1  11       24.85       27.63      2.26 o 
  -1  -1  11       85.98       93.59      3.24 o 
   0  -1  11       34.22       36.62      2.58 o 
   1  -1  11       51.90       48.00      2.30 o 
   2  -1  11       11.17       13.03      2.33 o 
   3  -1  11        5.10        7.06      3.34 o 
   4  -1  11       70.86       73.66     12.08 o 
  -8   0  11        0.70        2.16      4.41 o 
  -7   0  11        1.71        2.33      3.68 o 
  -6   0  11        2.15        3.52      3.86 o 
  -5   0  11       91.42       88.13      5.26 o 
  -4   0  11      112.33      109.17      3.66 o 
  -3   0  11       79.19       77.70      2.52 o 
  -2   0  11       17.62       15.47      2.01 o 
  -1   0  11        6.07        5.31      2.46 o 
   0   0  11       28.69       25.13      3.37 o 
   1   0  11       57.84       73.81      3.81 o 
   2   0  11        1.71        2.65      2.81 o 
   3   0  11       26.22       29.73      3.71 o 
  -9   1  11        2.74        4.80      4.85 o 
  -8   1  11        1.95        3.79      4.40 o 
  -7   1  11       16.63        9.94      4.24 o 
  -6   1  11       11.27        8.27      3.84 o 
  -5   1  11       17.65       13.60      3.37 o 
  -4   1  11      112.52      113.19      5.02 o 
  -3   1  11       22.71       13.10      2.27 o 
  -2   1  11      151.63      151.84      4.23 o 
  -1   1  11      117.57      125.67      5.74 o 
   0   1  11       14.65       11.99      3.29 o 
   1   1  11       31.95       34.45      3.45 o 
   2   1  11        2.77        2.22      3.01 o 
  -8   2  11        6.36        4.15      3.76 o 
  -7   2  11       16.31       17.21      3.48 o 
  -6   2  11        7.46        6.78      3.34 o 
  -5   2  11      100.17      112.93      3.91 o 
  -4   2  11       65.33       64.94      3.51 o 
  -3   2  11        2.21        0.63      2.54 o 
  -2   2  11        4.39        2.61      2.57 o 
  -1   2  11        2.39        1.77      3.96 o 
   0   2  11       10.48       13.95      3.58 o 
   1   2  11       26.27       24.55      3.71 o 
  -8   3  11       46.01       52.39      4.16 o 
  -7   3  11        3.64        1.88      3.12 o 
  -6   3  11        1.53        0.01      2.87 o 
  -5   3  11       25.50       24.43      2.85 o 
  -4   3  11       22.35       17.09      2.69 o 
  -3   3  11        3.38        3.74      2.40 o 
  -2   3  11      160.89      165.62      5.58 o 
  -1   3  11        2.77        2.01      3.41 o 
   0   3  11        0.87        2.07      3.30 o 
  -7   4  11       36.64       39.43      3.66 o 
  -6   4  11        4.73        5.42      2.66 o 
  -5   4  11        7.03        5.48      2.59 o 
  -4   4  11        5.39        5.32      2.52 o 
  -3   4  11        0.30       -0.92      3.38 o 
  -2   4  11       12.36       13.69      3.70 o 
  -1   4  11        9.99       11.02      3.30 o 
  -6   5  11        0.02        0.96      4.67 o 
  -5   5  11        1.85        0.93      4.55 o 
  -4   5  11        0.08       -1.61      3.60 o 
  -3   5  11        6.95        7.02      3.85 o 
  -1  -9  12       10.61       11.77      2.59 o 
   0  -9  12       11.80       14.27      2.96 o 
   1  -9  12        0.08        1.68      2.75 o 
   2  -9  12        5.04        5.35      3.02 o 
  -3  -8  12        9.41        6.77      3.36 o 
  -2  -8  12        2.50        3.71      2.91 o 
  -1  -8  12       24.64       28.88      3.04 o 
   0  -8  12        4.98        1.12      2.74 o 
   1  -8  12        0.24        2.80      3.14 o 
   2  -8  12       55.58       63.46      3.60 o 
   3  -8  12        6.35        8.60      3.54 o 
  -4  -7  12       16.11       11.53      3.59 o 
  -3  -7  12       24.70       20.23      3.53 o 
  -2  -7  12        2.20        2.23      2.97 o 
  -1  -7  12       17.22       19.03      3.06 o 
   0  -7  12        5.92        7.50      2.82 o 
   1  -7  12        1.15        2.00      2.56 o 
   2  -7  12        7.95        5.80      2.80 o 
   3  -7  12        0.61        4.27      3.29 o 
  -5  -6  12       19.24       19.52      3.52 o 
  -4  -6  12       42.48       40.57      3.99 o 
  -3  -6  12        6.05       10.01      3.29 o 
  -2  -6  12        7.51       12.17      3.21 o 
  -1  -6  12        9.32        8.38      2.81 o 
   0  -6  12        2.67        2.72      2.75 o 
   1  -6  12        6.31        6.44      2.35 o 
   2  -6  12       45.53       49.78      3.26 o 
   3  -6  12        6.41        6.25      3.13 o 
  -6  -5  12        0.53        1.78      3.26 o 
  -5  -5  12        0.30        2.23      3.09 o 
  -4  -5  12       47.96       33.10      4.52 o 
  -3  -5  12        7.48        3.90      2.99 o 
  -2  -5  12        0.90        1.67      3.14 o 
  -1  -5  12       16.77       17.12      3.19 o 
   0  -5  12       20.92       15.31      3.57 o 
   1  -5  12       16.40       17.07      2.52 o 
   2  -5  12       17.20       19.92      3.00 o 
   3  -5  12        9.12        3.62      3.13 o 
  -6  -4  12        3.70        7.70      3.23 o 
  -5  -4  12       11.19        9.85      3.25 o 
  -4  -4  12        6.69        5.45      4.19 o 
  -3  -4  12       50.80       47.13      3.94 o 
  -2  -4  12       42.58       40.51      3.84 o 
  -1  -4  12        5.37        3.15      3.10 o 
   0  -4  12        4.29        2.82      3.38 o 
   1  -4  12       49.79       51.24      4.21 o 
   2  -4  12        7.40        5.61      4.01 o 
   3  -4  12        8.31        9.22      4.72 o 
  -7  -3  12       14.23       16.14      4.52 o 
  -6  -3  12        1.81       -0.01      2.89 o 
  -5  -3  12       70.40       52.25      4.93 o 
  -4  -3  12       15.17       14.62      3.38 o 
  -3  -3  12       10.48        5.01      3.19 o 
  -2  -3  12       28.14       34.28      3.73 o 
  -1  -3  12       28.88       23.32      3.66 o 
   0  -3  12       42.64       37.96      3.94 o 
   1  -3  12        0.09        1.12      4.30 o 
   2  -3  12       14.08       16.41      4.27 o 
   3  -3  12        2.41        0.12      4.88 o 
  -7  -2  12        9.70       10.55      4.05 o 
  -6  -2  12        0.35        1.49      4.26 o 
  -5  -2  12       54.86       45.08      7.09 o 
  -4  -2  12        0.17        0.80      3.29 o 
  -3  -2  12       84.29       78.14      4.80 o 
  -2  -2  12       54.39       50.38      5.00 o 
  -1  -2  12        4.13        3.56      3.31 o 
   0  -2  12        0.36       -1.02      3.31 o 
   1  -2  12        0.13        1.77      3.15 o 
   2  -2  12        0.40       -0.03      3.16 o 
   3  -2  12       85.83      102.57      9.78 o 
  -7  -1  12        4.26        5.70      4.20 o 
  -6  -1  12       46.56       50.88      5.07 o 
  -5  -1  12       27.99       19.99      4.13 o 
  -4  -1  12       34.25       26.04      3.53 o 
  -3  -1  12       21.59       19.26      3.51 o 
  -2  -1  12        0.28        2.12      3.22 o 
  -1  -1  12        6.18        6.69      3.40 o 
   0  -1  12       35.05       42.25      4.10 o 
   1  -1  12       10.11       16.71      3.14 o 
   2  -1  12       44.38       50.57      5.28 o 
  -8   0  12       23.13       29.33      5.21 o 
  -7   0  12        5.23        4.13      4.45 o 
  -6   0  12        0.18        1.86      3.94 o 
  -5   0  12       35.11       38.19      4.07 o 
  -4   0  12        6.85        2.19      3.26 o 
  -3   0  12      176.27      152.88      5.21 o 
  -2   0  12       65.43       68.61      3.67 o 
  -1   0  12       21.78       24.03      3.07 o 
   0   0  12        5.99        6.07      3.38 o 
   1   0  12        4.19        2.65      3.32 o 
  -7   1  12        2.28        2.54      3.96 o 
  -6   1  12       36.28       39.37      4.58 o 
  -5   1  12        4.87        5.86      2.86 o 
  -4   1  12        0.20        1.59      2.86 o 
  -3   1  12       87.79       66.85      4.39 o 
  -2   1  12        2.27        2.38      2.88 o 
  -1   1  12        3.74        2.98      3.40 o 
   0   1  12       31.97       32.91      3.94 o 
   1   1  12        7.58        7.89      3.44 o 
  -7   2  12        0.22       -0.88      3.43 o 
  -6   2  12        2.78        3.27      3.43 o 
  -5   2  12       10.16       12.40      3.08 o 
  -4   2  12       29.05       30.32      3.24 o 
  -3   2  12       96.75       84.07      3.80 o 
  -2   2  12        1.66        3.45      3.45 o 
  -1   2  12       10.71       13.33      3.63 o 
   0   2  12        8.81        9.95      3.72 o 
  -6   3  12       41.97       50.97      3.98 o 
  -5   3  12        6.33        8.87      2.80 o 
  -4   3  12       15.27       20.43      2.89 o 
  -3   3  12       28.51       21.12      3.95 o 
  -2   3  12        0.15        0.92      3.61 o 
  -2  -7  13       26.40       27.30      3.36 o 
  -1  -7  13        0.00        0.26      3.08 o 
   0  -7  13        0.00        0.38      2.84 o 
   1  -7  13        0.27       -0.74      3.69 o 
  -4  -6  13        2.87        3.08      3.44 o 
  -3  -6  13        0.62        2.97      3.42 o 
  -2  -6  13        7.30        8.82      3.31 o 
  -1  -6  13        1.91        4.75      3.09 o 
   0  -6  13       14.96       21.35      3.21 o 
   1  -6  13        6.96        5.27      3.61 o 
   2  -6  13        3.99        3.43      4.92 o 
  -5  -5  13       19.22       19.87      3.72 o 
  -4  -5  13        8.98       12.77      5.81 o 
  -3  -5  13        7.92        8.17      3.43 o 
  -2  -5  13       35.26       37.46      4.02 o 
  -1  -5  13       12.02       20.84      3.24 o 
   0  -5  13        6.92        5.13      3.17 o 
   1  -5  13        0.46        3.14      3.80 o 
   2  -5  13       16.09       19.57      5.50 o 
  -5  -4  13        8.07        7.61      4.14 o 
  -4  -4  13        0.14        0.33      3.43 o 
  -3  -4  13        4.06        3.85      3.40 o 
  -2  -4  13       11.89       10.98      3.32 o 
  -1  -4  13       25.92       24.73      3.43 o 
   0  -4  13       20.92       21.60      4.05 o 
   1  -4  13        0.01       -1.70      3.55 o 
   2  -4  13        0.33        2.06      4.38 o 
  -6  -3  13        1.23       -1.13      3.49 o 
  -5  -3  13       12.20       14.16      5.69 o 
  -4  -3  13       23.73       22.17      3.87 o 
  -3  -3  13       16.19       14.28      3.56 o 
  -2  -3  13       17.66       16.97      3.79 o 
  -1  -3  13        6.07        5.93      3.38 o 
   0  -3  13        4.81        1.84      3.55 o 
   1  -3  13        1.30        0.62      7.10 o 
  -6  -2  13        1.50        1.91      3.98 o 
  -5  -2  13       22.49       25.87      4.51 o 
  -4  -2  13        6.85        4.30      3.61 o 
  -3  -2  13       10.69        8.75      3.42 o 
  -2  -2  13       14.17       10.32      3.57 o 
  -1  -2  13       27.35       22.28      3.72 o 
   0  -2  13        8.34       10.03      3.19 o 
   1  -2  13       12.76       18.69      3.82 o 
  -6  -1  13        2.46        6.70      4.34 o 
  -5  -1  13        0.16        0.11      3.53 o 
  -4  -1  13       66.55       65.49      4.60 o 
  -3  -1  13       14.04       12.17      3.56 o 
  -2  -1  13        0.98        1.49      3.55 o 
  -1  -1  13        8.39        8.26      3.08 o 
   0  -1  13        1.27        2.75      3.45 o 
  -6   0  13        0.06       -3.80      4.33 o 
  -5   0  13       31.96       30.91      4.06 o 
  -4   0  13        3.19        4.31      3.48 o 
  -3   0  13        2.64        0.76      3.07 o 
  -2   0  13        2.04        2.56      3.07 o 
  -1   0  13       29.97       29.01      4.08 o 
  -5   1  13        0.61       -0.50      3.23 o 
  -4   1  13       32.64       30.59      3.38 o 
  -3   1  13        2.34        4.24      3.06 o 
  -2   1  13       17.80       16.44      3.32 o 
  -2  -4  14        3.21        1.03      3.72 o 
  -3  -3  14        0.02        3.28      3.49 o 
  -2  -3  14        1.97        0.43      3.61 o 
                                                 
